# Supplementary material for: Hypoxia-Induced Adaptations of Embryonic Fibroblasts: Implications for Developmental Processes
Source: Biology (Basel). 2024 Aug 8;13(8):598. doi: 10.3390/biology13080598 (PMC11351757; doi:10.3390/biology13080598)
Supplement: Supplementary file 1 [file biology-13-00598-s001.zip › Table S1 .xlsx]

## Sheet: hypoxia vs NC-UP
gene_id	hyp_1	hyp_2	nc_1	nc_2	hyp	control	log2FoldChange	pvalue	padj	gene_name	gene_chr	gene_start	gene_end	gene_strand	gene_length	gene_biotype	gene_description	Family
MGP_C57BL6NJ_G0023862	8157.24	12073.2	117.512	175.983	10115.2	146.747	6.10758	5.28636e-72	7.7609e-68	Cdkn1a	17	29733095	29744217	+	2223	protein_coding	NA && PF02234:Cyclin-dependent kinase inhibitor	-
MGP_C57BL6NJ_G0021572	2269.2	3323.78	8.19848	18.8217	2796.49	13.5101	7.69855	5.72236e-69	4.2005e-65	2610528A11Rik	14	31699594	31711385	-	828	protein_coding	NA && -	-
MGP_C57BL6NJ_G0031927	1834.62	2222.21	41.9034	49.8775	2028.42	45.8904	5.46672	3.25284e-57	1.59183e-53	Bhlhe41	6	154944530	154951912	-	6787	protein_coding	NA && PF00010:Helix-loop-helix DNA-binding domain|PF07527:Hairy Orange	bHLH
MGP_C57BL6NJ_G0018244	1849.18	1552.04	30.972	35.7612	1700.61	33.3666	5.67204	5.83552e-57	1.71343e-53	Gls2	10	136372980	136388362	+	3477	protein_coding	NA && PF04960:Glutaminase|PF12796:Ankyrin repeats (3 copies)|PF17959:EF-hand domain	-
MGP_C57BL6NJ_G0017341	1657.66	1222.97	20.0407	27.2914	1440.31	23.6661	5.92878	3.94986e-52	8.28398e-49	Atf3	1	204512664	204563744	-	2154	protein_coding	NA && -	TF_bZIP
MGP_C57BL6NJ_G0028470	1258.92	1439.67	20.0407	31.0558	1349.3	25.5483	5.72501	9.0568e-51	1.66204e-47	Cdh17	4	8860265	8922039	+	4474	protein_coding	NA && PF00028:Cadherin domain	-
MGP_C57BL6NJ_G0027332	1518.77	1289.18	57.3894	44.231	1403.98	50.8102	4.78734	8.37908e-43	1.1183e-39	Kcnb1	2	177829367	177928696	-	3725	protein_coding	NA && PF00520:Ion transport protein|PF02214:BTB/POZ domain|PF03521:Kv2 voltage-gated K+ channel	-
MGP_C57BL6NJ_G0032866	879.23	911.959	13.6641	25.4093	895.594	19.5367	5.52179	1.42914e-40	1.74843e-37	Acan	7	84099582	84162337	+	7468	protein_coding	NA && PF07686:Immunoglobulin V-set domain|PF00193:Extracellular link domain|PF00084:Sushi repeat (SCR repeat)|PF00059:Lectin C-type domain	-
MGP_C57BL6NJ_G0028016	1708.06	910.956	34.6158	28.2325	1309.51	31.4242	5.37999	1.013e-38	1.14399e-35	Ciart	3	100206079	100209827	-	2261	protein_coding	NA && PF15673:Circadian-associated transcriptional repressor	-
MGP_C57BL6NJ_G0036617	953.152	1087.53	54.6565	50.8186	1020.34	52.7376	4.27396	2.21992e-34	1.9171e-31	Rnf128	X	141099508	141220756	+	3464	protein_coding	NA && PF13639:Ring finger domain|PF02225:PA domain	-
MGP_C57BL6NJ_G0019029	561.139	832.702	1.82188	7.52867	696.92	4.67528	7.23069	1.52219e-33	1.06416e-30	Smtnl2	11	75224003	75245963	-	1791	protein_coding	NA && PF00307:Calponin homology (CH) domain	-
MGP_C57BL6NJ_G0024685	3980.61	6365.65	337.96	385.845	5173.13	361.902	3.83751	2.55987e-31	1.63398e-28	Hbegf	18	36128736	36139608	-	2373	protein_coding	NA && -	-
MGP_C57BL6NJ_G0032432	670.903	718.331	35.5268	33.879	694.617	34.7029	4.32298	1.96103e-30	1.19958e-27	Dpf1	7	29125363	29139291	+	3570	protein_coding	NA && PF00628:PHD-finger|PF14051:N-terminal domain of DPF2/REQ.	-
MGP_C57BL6NJ_G0034077	1131.24	1792.82	31.883	75.2867	1462.03	53.5849	4.77191	1.58762e-29	8.63255e-27	Ankrd37	8	46782297	46785262	-	1403	protein_coding	NA && PF12796:Ankyrin repeats (3 copies)	-
MGP_C57BL6NJ_G0017668	3319.79	3833.44	322.474	369.846	3576.62	346.16	3.36922	1.70129e-29	8.9202e-27	Unc5b	10	62163260	62235829	-	5846	protein_coding	NA && -	-
MGP_C57BL6NJ_G0036719	1767.42	2144.96	173.99	162.808	1956.19	168.399	3.5381	1.86713e-29	9.4522e-27	Cdkl5	X	163427721	163655906	-	14319	protein_coding	NA && PF00069:Protein kinase domain	-
MGP_C57BL6NJ_G0022970	1785.34	2378.72	163.97	180.688	2082.03	172.329	3.59499	5.03242e-29	2.4627e-26	Pkp2	16	13483364	13543930	+	5360	protein_coding	NA && PF00514:Armadillo/beta-catenin-like repeat	-
MGP_C57BL6NJ_G0016462	6060.53	6120.86	337.049	582.531	6090.69	459.79	3.72779	5.80429e-29	2.7488e-26	Fam117b	1	62281939	62352512	+	7290	protein_coding	NA && -	-
MGP_C57BL6NJ_G0027691	6007.88	7959.83	567.517	719.93	6983.85	643.723	3.43963	8.67409e-29	3.97951e-26	Tiparp	3	67083489	67110601	+	4358	protein_coding	NA && PF00644:Poly(ADP-ribose) polymerase catalytic domain	-
MGP_C57BL6NJ_G0024054	15098.1	26022.4	1388.28	1762.65	20560.3	1575.46	3.70606	4.45748e-28	1.92471e-25	Ier3	17	37487770	37489009	+	1131	protein_coding	NA && -	-
MGP_C57BL6NJ_G0026232	327.051	560.82	6.3766	5.64651	443.935	6.01155	6.20613	6.03745e-27	2.33252e-24	Gad1	2	72727107	72781136	+	7639	protein_coding	NA && -	-
MGP_C57BL6NJ_G0019832	5827.56	7076.96	660.433	771.689	6452.26	716.061	3.17173	7.45835e-27	2.80759e-24	Jmjd6	11	124727883	124733900	-	4698	protein_coding	NA && -	-
MGP_C57BL6NJ_G0030954	2702.65	6126.88	164.881	276.679	4414.77	220.78	4.32205	4.41759e-26	1.48794e-23	Hilpda	6	27833815	27836773	+	1103	protein_coding	NA && -	-
MGP_C57BL6NJ_G0016696	4719.84	6654.59	509.217	625.821	5687.22	567.519	3.32512	4.45946e-26	1.48794e-23	Lrrfip1	1	96083684	96220775	+	5582	protein_coding	NA && PF09738:LRRFIP family	-
MGP_C57BL6NJ_G0029656	2366.64	1842.98	109.313	194.804	2104.81	152.059	3.79152	5.77806e-26	1.88506e-23	Vwa1	4	165807945	165814494	-	3623	protein_coding	NA && PF00041:Fibronectin type III domain|PF00092:von Willebrand factor type A domain	-
novel.762	5874.6	2079.75	195.853	152.456	3977.17	174.154	4.51302	6.65032e-26	2.12246e-23	-	LVXM01047499.1	13206	17461	-	2867	-	- && - && -	-
MGP_C57BL6NJ_G0017848	67191.1	96958.6	7619.12	9579.3	82074.8	8599.21	3.25467	1.13979e-25	3.56025e-23	Bsg	10	83021517	83028994	+	1740	protein_coding	NA && PF13927:Immunoglobulin domain	-
MGP_C57BL6NJ_G0016976	25681.4	40486.4	1349.11	2824.19	33083.9	2086.65	3.98693	1.51369e-25	4.53521e-23	Ptgs2	1	160079479	160089284	+	4580	protein_coding	NA && PF03098:Animal haem peroxidase	-
MGP_C57BL6NJ_G0032210	422.254	496.611	0.910942	4.70542	459.433	2.80818	7.36735	2.01479e-25	5.79982e-23	Gipr	7	18005054	18014916	-	3482	protein_coding	NA && -	-
MGP_C57BL6NJ_G0019120	2017.19	688.233	51.0128	44.231	1352.71	47.6219	4.82747	2.62861e-25	7.42126e-23	Fam57a	11	79406637	79442332	+	6572	protein_coding	NA && -	-
MGP_C57BL6NJ_G0032248	3052.1	4035.09	246.865	391.491	3543.6	319.178	3.47312	1.02378e-24	2.68396e-22	Pvr	7	18850467	18871919	-	5442	protein_coding	NA && PF07686:Immunoglobulin V-set domain|PF08205:CD80-like C2-set immunoglobulin domain	-
MGP_C57BL6NJ_G0035952	5336.98	7474.25	395.349	689.815	6405.62	542.582	3.56164	2.6977e-24	6.82845e-22	Higd1a	9	128227526	128236966	-	1873	protein_coding	NA && -	-
MGP_C57BL6NJ_G0020601	7504.25	7326.77	531.079	921.322	7415.51	726.201	3.35225	7.73704e-24	1.92521e-21	Pfkp	13	3345572	3409362	-	9395	protein_coding	NA && -	-
MGP_C57BL6NJ_G0023710	5013.29	4346.1	549.298	645.584	4679.7	597.441	2.96958	8.12154e-24	1.9872e-21	Pgp	17	24500874	24501992	+	1027	protein_coding	NA && PF13344:Haloacid dehalogenase-like hydrolase|PF13242:HAD-hyrolase-like	-
MGP_C57BL6NJ_G0033740	1099.88	686.226	55.5675	69.6402	893.052	62.6039	3.83458	1.53324e-23	3.69007e-21	Dusp8	7	152645121	152661480	-	4876	protein_coding	NA && -	-
MGP_C57BL6NJ_G0019183	7070.8	17139.6	255.064	707.695	12105.2	481.38	4.65254	2.02659e-23	4.79876e-21	Nos2	11	82443125	82484262	+	4299	protein_coding	NA && PF00258:Flavodoxin|PF00667:FAD binding domain|PF02898:Nitric oxide synthase, oxygenase domain|PF00175:Oxidoreductase NAD-binding domain	-
MGP_C57BL6NJ_G0017691	22143.2	14721.8	1913.89	2284.01	18432.5	2098.95	3.13451	2.18865e-23	5.10024e-21	Hk1	10	63906320	64023907	-	8532	protein_coding	NA && PF03727:Hexokinase|PF00349:Hexokinase	-
MGP_C57BL6NJ_G0031722	11580.1	27315.6	1451.13	1376.81	19447.8	1413.97	3.78181	3.27969e-23	7.5233e-21	MGP_C57BL6NJ_G0031722	6	131871284	131878724	-	3543	protein_coding	NA && -	-
MGP_C57BL6NJ_G0022482	2946.82	5981.41	213.161	375.493	4464.11	294.327	3.92323	5.20312e-23	1.16378e-20	Maff	15	82759020	82771623	+	2119	protein_coding	NA && PF03131:bZIP Maf transcription factor	TF_bZIP
novel.640	3384.75	1076.49	105.669	94.1084	2230.62	99.8889	4.48065	5.2319e-23	1.16378e-20	-	7	154363812	154365373	-	1562	-	- && - && -	-
MGP_C57BL6NJ_G0022469	6623.9	5280.13	701.426	831.919	5952.02	766.672	2.95671	5.37912e-23	1.17867e-20	Triobp	15	82305653	82365168	+	10681	protein_coding	NA && -	-
MGP_C57BL6NJ_G0025486	2291.6	2849.24	184.921	306.794	2570.42	245.857	3.38655	7.03767e-23	1.51941e-20	Pcgf5	19	36263715	36352574	+	1836	protein_coding	NA && PF16207:RAWUL domain RING finger- and WD40-associated ubiquitin-like|PF13923:Zinc finger, C3HC4 type (RING finger)	-
MGP_C57BL6NJ_G0033934	947.552	420.364	32.7939	25.4093	683.958	29.1016	4.55339	7.59257e-23	1.61546e-20	Atp7b	8	20670328	20751176	-	6498	protein_coding	NA && PF00702:haloacid dehalogenase-like hydrolase|PF00403:Heavy-metal-associated domain|PF00122:E1-E2 ATPase	-
MGP_C57BL6NJ_G0017986	8150.52	9139.65	1308.11	1114.24	8645.08	1211.18	2.83545	7.78643e-23	1.63304e-20	Aldh1l2	10	87199058	87248525	-	4251	protein_coding	NA && PF00171:Aldehyde dehydrogenase family|PF00551:Formyl transferase|PF02911:Formyl transferase, C-terminal domain	-
MGP_C57BL6NJ_G0020762	366.252	432.403	17.3079	21.6449	399.328	19.4764	4.35908	8.04875e-23	1.66428e-20	Fam65b	13	22854577	23020321	+	11699	protein_coding	NA && PF15903:Filopodia upregulated, FAM65	-
MGP_C57BL6NJ_G0018375	1521.01	4241.76	53.7456	148.691	2881.39	101.218	4.83217	1.01015e-22	2.05973e-20	Lif	11	1273900	1291663	+	4350	protein_coding	NA && -	-
MGP_C57BL6NJ_G0032711	3674.84	5852.99	388.972	545.829	4763.92	467.401	3.34963	1.09043e-22	2.19295e-20	Ppp1r15a	7	48067838	48070962	-	2709	protein_coding	NA && PF10488:Phosphatase-1 catalytic subunit binding region	-
MGP_C57BL6NJ_G0023367	7326.17	5944.29	217.715	599.471	6635.23	408.593	4.02169	1.42209e-22	2.82132e-20	Gbe1	16	72312458	72594969	+	5352	protein_coding	NA && PF02922:Carbohydrate-binding module 48 (Isoamylase N-terminal domain)|PF00128:Alpha amylase, catalytic domain|PF02806:Alpha amylase, C-terminal all-beta domain	-
MGP_C57BL6NJ_G0022022	1158.12	2029.58	145.751	123.282	1593.85	134.516	3.5667	1.65015e-22	3.18762e-20	Klf5	14	99490678	99505392	+	1721	protein_coding	NA && -	zf-C2H2
MGP_C57BL6NJ_G0031384	974.433	633.054	62.855	67.7581	803.743	65.3066	3.62124	7.71312e-22	1.43337e-19	Cyp26b1	6	88028639	88042415	-	1565	protein_coding	NA && PF00067:Cytochrome P450	-
MGP_C57BL6NJ_G0031345	8029.55	9937.24	690.494	1198.94	8983.4	944.718	3.24943	8.0551e-22	1.47821e-19	Hk2	6	85971729	86023093	-	4366	protein_coding	NA && PF03727:Hexokinase|PF00349:Hexokinase	-
MGP_C57BL6NJ_G0028876	3839.49	5483.79	494.642	624.88	4661.64	559.761	3.05811	1.04973e-21	1.90261e-19	Jun	4	98755429	98758617	-	3189	protein_coding	NA && -	TF_bZIP
MGP_C57BL6NJ_G0017521	3768.93	3783.27	368.021	555.24	3776.1	461.63	3.03228	1.66496e-21	2.90991e-19	Rnf217	10	30627538	30752919	-	11013	protein_coding	NA && -	-
MGP_C57BL6NJ_G0030606	7813.38	7861.51	1043.94	1284.58	7837.45	1164.26	2.75102	2.03181e-21	3.50929e-19	Tbl2	5	144879071	144897710	+	7817	protein_coding	NA && PF00400:WD domain, G-beta repeat	-
MGP_C57BL6NJ_G0024963	6638.47	4462.48	717.823	480.894	5550.47	599.358	3.21093	2.07374e-21	3.54007e-19	Me2	18	76316969	76365693	-	2455	protein_coding	NA && PF03949:Malic enzyme, NAD binding domain|PF00390:Malic enzyme, N-terminal domain	-
MGP_C57BL6NJ_G0035750	2271.44	2696.75	357.089	328.438	2484.09	342.764	2.85744	3.62306e-21	6.04433e-19	Rassf1	9	112418552	112429264	+	5845	protein_coding	NA && -	-
MGP_C57BL6NJ_G0025744	412.174	269.876	7.28754	15.0573	341.025	11.1724	4.93523	6.34826e-21	1.03554e-18	Proser2	2	3343086	3377841	-	9559	protein_coding	NA && -	-
MGP_C57BL6NJ_G0019281	6927.43	5234.98	835.334	899.677	6081.21	867.505	2.80939	7.17536e-21	1.1576e-18	Rnft1	11	90710008	90724377	+	4719	protein_coding	NA && PF13920:Zinc finger, C3HC4 type (RING finger)	-
MGP_C57BL6NJ_G0036124	1048.36	1374.46	151.216	128.929	1211.41	140.073	3.1124	1.86059e-20	2.90588e-18	Lonrf3	X	31859466	31893499	+	3812	protein_coding	NA && PF13923:Zinc finger, C3HC4 type (RING finger)|PF02190:ATP-dependent protease La (LON) substrate-binding domain	-
MGP_C57BL6NJ_G0029111	24941	31333.7	1794.56	3712.58	28137.3	2753.57	3.35316	2.75285e-20	4.25417e-18	Slc2a1	4	124860054	124889326	+	3506	protein_coding	NA && -	-
MGP_C57BL6NJ_G0033353	3906.69	3328.8	340.692	548.652	3617.75	444.672	3.02445	7.18994e-20	1.0451e-17	Ampd3	7	118998762	119046807	+	5603	protein_coding	NA && PF00962:Adenosine/AMP deaminase	-
MGP_C57BL6NJ_G0011715	6570.14	8484.53	1094.95	1216.82	7527.34	1155.89	2.70319	7.91709e-20	1.13952e-17	MGP_C57BL6NJ_G0011715	18	54949653	54950818	+	1003	processed_pseudogene	NA && PF02800:Glyceraldehyde 3-phosphate dehydrogenase, C-terminal domain	-
MGP_C57BL6NJ_G0029769	283.37	350.136	4.55471	0	316.753	2.27736	7.10111	9.26798e-20	1.3083e-17	Atg9b	5	23602157	23612405	-	3946	protein_coding	NA && PF04109:Autophagy protein Apg9	-
MGP_C57BL6NJ_G0019815	415.534	191.622	6.3766	6.58759	303.578	6.48209	5.54875	1.41048e-19	1.97212e-17	Galr2	11	124078723	124081722	+	2456	protein_coding	NA && PF00001:7 transmembrane receptor (rhodopsin family)	-
MGP_C57BL6NJ_G0021776	620.501	319.035	20.9517	29.1736	469.768	25.0626	4.22884	1.85103e-19	2.44819e-17	Cbln3	14	52438241	52443577	-	4723	protein_coding	NA && -	-
MGP_C57BL6NJ_G0021320	1083.08	1462.75	155.771	165.631	1272.91	160.701	2.98595	2.70588e-19	3.54687e-17	Map3k1	13	117672766	117740756	-	7270	protein_coding	NA && PF00069:Protein kinase domain	-
MGP_C57BL6NJ_G0022784	1784.22	1612.23	237.756	262.563	1698.23	250.159	2.76314	2.8465e-19	3.69818e-17	Krt80	15	107254280	107274841	-	1774	protein_coding	NA && PF00038:Intermediate filament protein|PF16208:Keratin type II head	-
MGP_C57BL6NJ_G0028261	5431.06	4993.2	896.367	894.03	5212.13	895.199	2.54157	4.58332e-19	5.80066e-17	MGP_C57BL6NJ_G0028261	3	129764360	129816962	-	12576	protein_coding	NA && PF00443:Ubiquitin carboxyl-terminal hydrolase	-
MGP_C57BL6NJ_G0030646	7421.37	12194.6	475.512	1125.54	9807.97	800.524	3.6151	4.8078e-19	6.03277e-17	Serpine1	5	147049765	147060312	-	3847	protein_coding	NA && PF00079:Serpin (serine protease inhibitor)	-
MGP_C57BL6NJ_G0021607	8619.81	11453.2	1430.18	1708.07	10036.5	1569.12	2.67728	6.92032e-19	8.60994e-17	Lgals3	14	42855923	42874050	+	1858	protein_coding	NA && PF00337:Galactoside-binding lectin	-
MGP_C57BL6NJ_G0034919	467.056	1168.79	51.9237	50.8186	817.924	51.3711	3.99339	7.16472e-19	8.8391e-17	Angptl6	9	18759399	18765269	-	1581	protein_coding	NA && PF00147:Fibrinogen beta and gamma chains, C-terminal globular domain	-
MGP_C57BL6NJ_G0033892	394.253	565.836	33.7049	42.3488	480.045	38.0268	3.65922	8.32952e-19	1.01905e-16	Kbtbd11	8	12813738	12836009	+	7137	protein_coding	NA && -	ZBTB
MGP_C57BL6NJ_G0023805	8560.45	7181.3	1413.78	1248.82	7870.87	1331.3	2.56364	9.62544e-19	1.16786e-16	Dusp1	17	26736332	26739261	-	2697	protein_coding	NA && -	-
MGP_C57BL6NJ_G0034027	1549.01	1441.68	161.237	234.33	1495.35	197.783	2.91881	1.4002e-18	1.65777e-16	Dusp4	8	34640937	34653507	+	2740	protein_coding	NA && PF00782:Dual specificity phosphatase, catalytic domain|PF00581:Rhodanese-like domain	-
MGP_C57BL6NJ_G0022816	453.615	469.523	44.6362	42.3488	461.569	43.4925	3.4076	1.80861e-18	2.12418e-16	Soat2	15	108182510	108195317	+	2218	protein_coding	NA && PF03062:MBOAT, membrane-bound O-acyltransferase family	-
MGP_C57BL6NJ_G0030191	8513.41	13294.1	1415.6	1710.89	10903.8	1563.25	2.80227	3.06134e-18	3.48399e-16	Ccng2	5	98231355	98240323	+	5458	protein_coding	NA && PF00134:Cyclin, N-terminal domain	-
MGP_C57BL6NJ_G0027068	285.61	221.719	4.55471	11.293	253.665	7.92386	5.00561	3.17776e-18	3.56127e-16	Tmem74b	2	160760758	160770887	+	1959	protein_coding	NA && -	-
MGP_C57BL6NJ_G0033026	217.287	256.833	6.3766	9.41084	237.06	7.89372	4.91124	3.30007e-18	3.67033e-16	Wnt11	7	105514071	105535493	+	3633	protein_coding	NA && PF00110:wnt family	-
MGP_C57BL6NJ_G0028697	917.311	1707.54	117.512	147.75	1312.43	132.631	3.30729	3.57011e-18	3.94081e-16	Murc	4	48803893	48816184	+	2054	protein_coding	NA && PF15237:PTRF/SDPR family	-
MGP_C57BL6NJ_G0024580	5606.91	3127.15	557.497	549.593	4367.03	553.545	2.97978	4.13543e-18	4.53077e-16	Cdh2	18	14616660	14847621	-	8256	protein_coding	NA && PF01049:Cadherin cytoplasmic region|PF08758:Cadherin prodomain like|PF00028:Cadherin domain	-
MGP_C57BL6NJ_G0024337	15859.7	17535.9	2665.42	3283.44	16697.8	2974.43	2.489	5.75265e-18	6.16457e-16	Lonp1	17	60575693	60588277	-	2963	protein_coding	NA && PF02190:ATP-dependent protease La (LON) substrate-binding domain|PF00004:ATPase family associated with various cellular activities (AAA)|PF05362:Lon protease (S16) C-terminal proteolytic domain	-
MGP_C57BL6NJ_G0022199	4543.99	4962.1	690.494	895.912	4753.05	793.203	2.58319	6.26505e-18	6.61706e-16	Rnf19a	15	35925365	35976720	-	4276	protein_coding	NA && PF01485:IBR domain, a half RING-finger domain	-
MGP_C57BL6NJ_G0018415	4017.58	3297.7	559.319	285.149	3657.64	422.234	3.1145	6.86848e-18	7.20258e-16	Ppia	11	3634055	3638249	+	3234	protein_coding	NA && -	-
MGP_C57BL6NJ_G0018286	322.571	207.674	3.64377	0.941084	265.122	2.29243	6.84196	7.18459e-18	7.48064e-16	Mettl7b	10	137232648	137235359	-	1227	protein_coding	NA && PF08241:Methyltransferase domain	-
MGP_C57BL6NJ_G0011310	1867.1	2341.6	311.542	349.142	2104.35	330.342	2.67152	7.47407e-18	7.69298e-16	MGP_C57BL6NJ_G0011310	13	102065815	102066708	-	894	processed_pseudogene	NA && -	-
MGP_C57BL6NJ_G0033035	3595.32	3039.86	553.853	585.354	3317.59	569.604	2.54208	7.49333e-18	7.69298e-16	Arrb1	7	106251865	106328006	+	11231	protein_coding	NA && -	-
MGP_C57BL6NJ_G0026589	2905.38	3387.99	534.723	553.358	3146.69	544.04	2.53211	8.73322e-18	8.90364e-16	Cry2	2	97049968	97080352	-	6320	protein_coding	NA && PF00875:DNA photolyase|PF03441:FAD binding domain of DNA photolyase	-
MGP_C57BL6NJ_G0018676	15437.5	20435.3	2495.07	3287.21	17936.4	2891.14	2.63322	9.79445e-18	9.91672e-16	Vdac1	11	53251195	53280754	+	2620	protein_coding	NA && PF01459:Eukaryotic porin	-
MGP_C57BL6NJ_G0028186	1425.81	1916.22	230.468	262.563	1671.01	246.515	2.76123	1.42921e-17	1.43714e-15	Atxn7l2	3	113846096	113854808	-	4946	protein_coding	NA && -	-
MGP_C57BL6NJ_G0030009	14593	15260.5	2476.85	3080.17	14926.7	2778.51	2.42554	3.34704e-17	3.34271e-15	Ugdh	5	67728600	67753634	-	6751	protein_coding	NA && PF00984:UDP-glucose/GDP-mannose dehydrogenase family, central domain|PF03720:UDP-glucose/GDP-mannose dehydrogenase family, UDP binding domain	-
MGP_C57BL6NJ_G0026041	789.627	657.132	100.204	79.9922	723.379	90.0979	3.00458	3.38523e-17	3.35801e-15	Ptrh1	2	32207318	32209129	+	1135	protein_coding	NA && PF01195:Peptidyl-tRNA hydrolase	-
MGP_C57BL6NJ_G0017852	5350.42	5014.27	611.242	968.376	5182.35	789.809	2.71414	3.51131e-17	3.4597e-15	Rnf126	10	83075661	83084099	-	1639	protein_coding	NA && -	-
MGP_C57BL6NJ_G0028375	28958.6	28147.3	3529.9	5597.57	28553	4563.74	2.64537	5.16477e-17	5.05494e-15	Cyr61	3	154163800	154166836	-	2050	protein_coding	NA && -	-
MGP_C57BL6NJ_G0019534	917.311	898.917	0	0	908.114	0	12.3805	6.79461e-17	6.60607e-15	Krt19	11	106056636	106064493	-	1855	protein_coding	NA && PF00038:Intermediate filament protein	-
MGP_C57BL6NJ_G0024648	4006.38	3288.67	686.851	486.541	3647.52	586.696	2.63605	8.44502e-17	8.15667e-15	Fam13b	18	33887574	33963252	-	3343	protein_coding	NA && -	-
MGP_C57BL6NJ_G0018355	3483.32	7565.55	688.672	583.472	5524.43	636.072	3.1186	9.5868e-17	9.08024e-15	Smtn	11	465742	488829	-	4380	protein_coding	NA && PF12510:Smoothelin cytoskeleton protein|PF00307:Calponin homology (CH) domain	-
MGP_C57BL6NJ_G0022315	27894.5	58945.2	1401.03	4503.09	43419.9	2952.06	3.8786	1.54453e-16	1.43514e-14	Ndrg1	15	69027315	69068190	-	6593	protein_coding	NA && -	-
MGP_C57BL6NJ_G0031191	698.904	943.06	104.758	115.753	820.982	110.256	2.89692	1.74466e-16	1.60083e-14	9430076C15Rik	6	53760564	54203692	+	24125	protein_coding	NA && PF00170:bZIP transcription factor	TF_bZIP
MGP_C57BL6NJ_G0035935	1554.61	2383.73	274.194	316.204	1969.17	295.199	2.7381	3.14972e-16	2.87211e-14	Eif1b	9	126708594	126711315	+	917	protein_coding	NA && PF01253:Translation initiation factor SUI1	-
MGP_C57BL6NJ_G0010498	486.096	939.047	72.8754	68.6992	712.572	70.7873	3.33187	3.78246e-16	3.4278e-14	MGP_C57BL6NJ_G0010498	1	106159062	106159405	-	344	processed_pseudogene	NA && PF02800:Glyceraldehyde 3-phosphate dehydrogenase, C-terminal domain	-
MGP_C57BL6NJ_G0017374	8762.06	8422.33	1401.03	1861.46	8592.19	1631.25	2.39709	5.85389e-16	5.2403e-14	Mthfd1l	10	922217	1147440	+	4435	protein_coding	NA && PF01268:Formate--tetrahydrofolate ligase|PF00763:Tetrahydrofolate dehydrogenase/cyclohydrolase, catalytic domain|PF02882:Tetrahydrofolate dehydrogenase/cyclohydrolase, NAD(P)-binding domain	-
MGP_C57BL6NJ_G0021899	246.408	155.505	5.46565	6.58759	200.956	6.02662	5.05984	7.44835e-16	6.54786e-14	Stmn4	14	63827561	63844945	+	1916	protein_coding	NA && PF00836:Stathmin family	-
MGP_C57BL6NJ_G0017858	2251.28	2856.27	320.652	482.776	2553.77	401.714	2.66867	8.40189e-16	7.34215e-14	Plppr3	10	83190659	83206742	-	4357	protein_coding	NA && -	-
MGP_C57BL6NJ_G0019901	56837.4	76585.5	11598.1	13701.2	66711.5	12649.7	2.39884	9.09467e-16	7.90053e-14	P4hb	11	128817847	128833420	-	2861	protein_coding	NA && -	-
MGP_C57BL6NJ_G0011144	2234.48	6137.91	331.583	462.072	4186.2	396.828	3.39927	1.01247e-15	8.7436e-14	MGP_C57BL6NJ_G0011144	12	11422232	11423223	-	992	processed_pseudogene	NA && PF02800:Glyceraldehyde 3-phosphate dehydrogenase, C-terminal domain|PF00044:Glyceraldehyde 3-phosphate dehydrogenase, NAD binding domain	-
MGP_C57BL6NJ_G0035624	16111.7	17641.2	2138.89	3498.95	16876.5	2818.92	2.58184	1.11112e-15	9.53941e-14	Plod2	9	96225705	96296962	+	5392	protein_coding	NA && -	-
MGP_C57BL6NJ_G0028912	2262.48	2069.72	257.797	416.9	2166.1	337.349	2.68303	1.32188e-15	1.12176e-13	Ak4	4	105568530	105622706	+	5151	protein_coding	NA && -	-
MGP_C57BL6NJ_G0025424	13983.7	11446.1	1527.65	2568.22	12714.9	2047.93	2.63432	1.97085e-15	1.65338e-13	Vldlr	19	26311096	26348732	+	10068	protein_coding	NA && PF00057:Low-density lipoprotein receptor domain class A|PF14670:Coagulation Factor Xa inhibitory site|PF07645:Calcium-binding EGF domain|PF00058:Low-density lipoprotein receptor repeat class B	-
MGP_C57BL6NJ_G0025119	2222.16	4394.26	251.42	472.424	3308.21	361.922	3.19264	2.13136e-15	1.77787e-13	Fosl1	19	2470854	2480774	+	1707	protein_coding	NA && PF00170:bZIP transcription factor	TF_bZIP
MGP_C57BL6NJ_G0020198	193.767	264.859	4.55471	14.1163	229.313	9.33549	4.62461	2.44696e-15	2.00692e-13	Pygl	12	72151511	72198252	-	3234	protein_coding	NA && PF00343:Carbohydrate phosphorylase	-
MGP_C57BL6NJ_G0028461	947.552	778.526	146.662	112.93	863.039	129.796	2.73265	3.15442e-15	2.57278e-13	Ccne2	4	8252808	8266227	+	3495	protein_coding	NA && PF00134:Cyclin, N-terminal domain|PF02984:Cyclin, C-terminal domain	-
MGP_C57BL6NJ_G0032705	13801.1	13720.5	1820.97	2964.42	13760.8	2392.69	2.5239	3.52808e-15	2.86164e-13	Gys1	7	47961303	47989265	+	4806	protein_coding	NA && -	-
MGP_C57BL6NJ_G0028291	1995.91	2544.25	350.713	451.72	2270.08	401.217	2.50052	3.64088e-15	2.93691e-13	Pla2g12a	3	137306814	137325163	+	3682	protein_coding	NA && -	-
MGP_C57BL6NJ_G0022116	7163.76	5474.76	1268.94	1255.41	6319.26	1262.17	2.3238	4.51348e-15	3.60122e-13	Nadk2	15	6359863	6405137	+	4602	protein_coding	NA && PF01513:ATP-NAD kinase	-
MGP_C57BL6NJ_G0020425	775.066	777.523	102.026	135.516	776.294	118.771	2.70885	5.78791e-15	4.5198e-13	Itpk1	12	107452569	107594717	-	3213	protein_coding	NA && PF05770:Inositol 1,3,4-trisphosphate 5/6-kinase ATP-grasp domain|PF17927:Inositol 1,3,4-trisphosphate 5/6-kinase pre-ATP-grasp domain	-
MGP_C57BL6NJ_G0018703	17202.7	15221.4	1342.73	2999.24	16212	2170.98	2.9007	6.75297e-15	5.24552e-13	P4ha2	11	55212561	55245999	+	6239	protein_coding	NA && -	-
MGP_C57BL6NJ_G0031300	10165.5	12308.9	2438.59	2360.24	11237.2	2399.42	2.22754	6.91479e-15	5.34295e-13	Kdm3a	6	73983870	74031092	-	8225	protein_coding	NA && PF02373:JmjC domain, hydroxylase	-
MGP_C57BL6NJ_G0028119	2850.5	3865.54	615.797	663.464	3358.02	639.631	2.39241	7.37763e-15	5.67073e-13	Rsbn1	3	109105923	109166910	+	6861	protein_coding	NA && -	-
MGP_C57BL6NJ_G0030737	128.804	242.788	3.64377	4.70542	185.796	4.1746	5.47891	7.92983e-15	6.06343e-13	Amz1	5	151232302	151279758	+	6697	protein_coding	NA && -	-
MGP_C57BL6NJ_G0020349	415.534	1204.91	58.3003	70.5813	810.222	64.4408	3.65306	8.01391e-15	6.09597e-13	Fos	12	88741461	88744847	+	2352	protein_coding	NA && PF00170:bZIP transcription factor	TF_bZIP
MGP_C57BL6NJ_G0007363	2242.32	1708.54	366.199	371.728	1975.43	368.964	2.4205	9.44904e-15	7.10296e-13	MGP_C57BL6NJ_G0007363	7	80606500	80620016	-	3189	lincRNA	NA && -	-
MGP_C57BL6NJ_G0023158	8079.95	7935.75	1851.04	1346.69	8007.85	1598.86	2.32432	9.48287e-15	7.10296e-13	Tfrc	16	31348308	31375753	+	6185	protein_coding	NA && PF02225:PA domain|PF04389:Peptidase family M28|PF04253:Transferrin receptor-like dimerisation domain	-
MGP_C57BL6NJ_G0021211	1487.41	1111.61	220.448	229.625	1299.51	225.036	2.52958	9.69664e-15	7.22621e-13	Homer1	13	97526680	97630163	+	10537	protein_coding	NA && PF00568:WH1 domain	-
MGP_C57BL6NJ_G0035282	2971.46	3275.63	680.474	475.248	3123.54	577.861	2.43428	1.01698e-14	7.54053e-13	Cryab	9	51035642	51039517	+	1185	protein_coding	NA && PF00011:Hsp20/alpha crystallin family|PF00525:Alpha crystallin A chain, N terminal	-
MGP_C57BL6NJ_G0031700	8746.38	13122.6	1455.69	2200.26	10934.5	1827.97	2.58064	1.56747e-14	1.1336e-12	Eno2	6	131453802	131463370	-	4705	protein_coding	NA && PF03952:Enolase, N-terminal domain|PF00113:Enolase, C-terminal TIM barrel domain	-
MGP_C57BL6NJ_G0014584	9623.37	23605.6	1731.7	2326.36	16614.5	2029.03	3.03363	1.74203e-14	1.24149e-12	MGP_C57BL6NJ_G0014584	9	78038433	78042038	-	1025	processed_pseudogene	NA && -	-
MGP_C57BL6NJ_G0019976	7701.38	5802.83	1161.45	1472.8	6752.1	1317.12	2.35795	1.79198e-14	1.26361e-12	Rhob	12	5697102	5699324	-	2223	protein_coding	NA && -	-
MGP_C57BL6NJ_G0029582	120.964	349.133	1.82188	8.46976	235.048	5.14582	5.52264	1.79889e-14	1.26361e-12	Car6	4	159677894	159693568	-	1816	protein_coding	NA && PF00194:Eukaryotic-type carbonic anhydrase	-
novel.619	473.776	166.54	16.397	16.9395	320.158	16.6682	4.26271	2.44154e-14	1.69077e-12	-	7	154354106	154362612	+	509	-	- && - && -	-
MGP_C57BL6NJ_G0017441	2070.95	2509.14	428.143	486.541	2290.05	457.342	2.32418	2.45683e-14	1.69337e-12	Tnfaip3	10	17118765	17134720	-	7226	protein_coding	NA && -	-
MGP_C57BL6NJ_G0020259	1330.61	1646.34	255.064	298.324	1488.47	276.694	2.42772	2.47538e-14	1.69818e-12	Gphn	12	80804228	81282386	+	3397	protein_coding	NA && PF03453:MoeA N-terminal region (domain I and II)|PF00994:Probable molybdopterin binding domain|PF03454:MoeA C-terminal region (domain IV)	-
MGP_C57BL6NJ_G0011586	1375.41	3115.11	231.379	315.263	2245.26	273.321	3.03856	2.76175e-14	1.88583e-12	MGP_C57BL6NJ_G0011586	17	25446546	25451409	-	897	processed_pseudogene	NA && PF02800:Glyceraldehyde 3-phosphate dehydrogenase, C-terminal domain	-
MGP_C57BL6NJ_G0018427	3037.54	6610.45	688.672	301.147	4824	494.91	3.28487	3.74968e-14	2.53682e-12	Igfbp3	11	4491468	4499305	-	3130	protein_coding	NA && -	-
MGP_C57BL6NJ_G0017058	1889.5	2315.51	435.43	415.018	2102.51	425.224	2.30588	3.86467e-14	2.60263e-12	Suco	1	172770545	172837636	-	8928	protein_coding	NA && PF07738:Sad1 / UNC-like C-terminal	-
MGP_C57BL6NJ_G0027613	127.684	214.697	2.73283	5.64651	171.19	4.18967	5.35875	4.07119e-14	2.71678e-12	Mgarp	3	51861881	51871086	-	2067	protein_coding	NA && PF14962:Mitochondria Localisation Sequence	-
MGP_C57BL6NJ_G0028061	1374.29	2326.55	260.53	323.733	1850.42	292.131	2.66349	4.55453e-14	2.98504e-12	Prkab2	3	102283950	102299628	+	5096	protein_coding	NA && PF16561:Glycogen recognition site of AMP-activated protein kinase|PF04739:5'-AMP-activated protein kinase beta subunit, interaction domain	-
MGP_C57BL6NJ_G0019610	3655.8	3313.75	373.486	718.047	3484.78	545.767	2.67489	4.77102e-14	3.11304e-12	Mpp2	11	108274583	108307677	-	4807	protein_coding	NA && -	-
MGP_C57BL6NJ_G0033391	1174.92	1129.67	105.669	212.685	1152.29	159.177	2.85642	5.81038e-14	3.74133e-12	Syt17	7	127085132	127148227	-	3465	protein_coding	NA && -	-
novel.229	278.889	232.755	16.397	25.4093	255.822	20.9031	3.61473	6.60412e-14	4.23384e-12	-	15	69136197	69169643	+	3120	-	- && - && -	-
MGP_C57BL6NJ_G0021062	1255.56	1601.2	293.323	227.742	1428.38	260.533	2.45478	7.67371e-14	4.89816e-12	Zfp367	13	66214782	66234368	-	5454	protein_coding	NA && PF13912:C2H2-type zinc finger	zf-C2H2
MGP_C57BL6NJ_G0030956	219.527	175.57	8.19848	14.1163	197.549	11.1574	4.14847	8.32878e-14	5.27047e-12	Fam71f1	6	27891669	27908546	+	1625	protein_coding	NA && -	-
MGP_C57BL6NJ_G0035387	254.249	322.045	1.82188	0	288.147	0.910942	8.28419	8.53856e-14	5.38003e-12	Hcn4	9	59748430	59787706	+	3798	protein_coding	NA && PF00027:Cyclic nucleotide-binding domain|PF00520:Ion transport protein|PF08412:Ion transport protein N-terminal	-
MGP_C57BL6NJ_G0029611	437.935	1466.76	77.4301	79.9922	952.347	78.7111	3.59733	8.80625e-14	5.50147e-12	Chd5	4	162069111	162129011	+	9583	protein_coding	NA && -	-
MGP_C57BL6NJ_G0005862	15017.5	5458.71	1178.76	1307.17	10238.1	1242.96	3.04205	1.02078e-13	6.35001e-12	MGP_C57BL6NJ_G0005862	17	42270858	42272029	+	869	lincRNA	NA && -	-
novel.639	1238.76	341.107	67.4097	39.5255	789.934	53.4676	3.88374	1.06281e-13	6.58361e-12	-	7	154355555	154356432	-	878	-	- && - && -	-
MGP_C57BL6NJ_G0032704	3833.89	3912.69	699.604	935.438	3873.29	817.521	2.24432	1.15501e-13	7.12469e-12	Ruvbl2	7	47948311	47964549	-	2573	protein_coding	NA && -	-
MGP_C57BL6NJ_G0034019	3146.19	3847.48	438.163	760.396	3496.83	599.28	2.54496	1.29581e-13	7.89368e-12	Gtf2e2	8	33431017	33479182	+	2348	protein_coding	NA && PF18121:TFA2 Winged helix domain 2|PF02186:TFIIE beta subunit core domain	-
MGP_C57BL6NJ_G0030714	589.14	493.601	85.6286	81.8743	541.371	83.7515	2.69211	1.50272e-13	9.11628e-12	Gpr146	5	149673864	149692310	+	6786	protein_coding	NA && -	-
MGP_C57BL6NJ_G0035343	294.57	462.501	31.883	47.0542	378.535	39.4686	3.26326	1.59735e-13	9.6505e-12	Lingo1	9	57342240	57409660	-	3925	protein_coding	NA && -	-
MGP_C57BL6NJ_G0025642	736.985	615.999	116.601	112.93	676.492	114.765	2.55913	1.78433e-13	1.0736e-11	Neurl1a	19	48098693	48192062	+	4382	protein_coding	NA && -	-
MGP_C57BL6NJ_G0032865	1662.14	2422.86	273.283	416.9	2042.5	345.092	2.56564	1.94365e-13	1.16468e-11	Isg20	7	83931216	83938188	+	1860	protein_coding	NA && PF00929:Exonuclease	-
MGP_C57BL6NJ_G0017984	1387.73	1025.33	221.359	230.566	1206.53	225.962	2.41653	2.20652e-13	1.31682e-11	Slc41a2	10	86945293	87054970	-	5349	protein_coding	NA && PF01769:Divalent cation transporter	-
MGP_C57BL6NJ_G0018813	5628.19	5690.46	1249.81	1427.62	5659.33	1338.72	2.07981	3.21697e-13	1.88913e-11	Llgl1	11	62535218	62549665	+	4862	protein_coding	NA && PF08366:LLGL2	-
MGP_C57BL6NJ_G0010499	3196.59	8315.98	705.98	798.981	5756.28	752.481	2.93552	3.26705e-13	1.9109e-11	MGP_C57BL6NJ_G0010499	1	106159553	106160789	+	490	processed_pseudogene	NA && PF00044:Glyceraldehyde 3-phosphate dehydrogenase, NAD binding domain	-
MGP_C57BL6NJ_G0022620	2662.33	3423.11	569.339	705.813	3042.72	637.576	2.25484	3.59316e-13	2.0933e-11	Pim3	15	93292372	93295904	+	2419	protein_coding	NA && PF00069:Protein kinase domain	-
MGP_C57BL6NJ_G0018220	1127.88	863.803	100.204	188.217	995.84	144.21	2.7882	3.71644e-13	2.15657e-11	Nxph4	10	135587756	135598694	-	1675	protein_coding	NA && PF06312:Neurexophilin	-
MGP_C57BL6NJ_G0013926	347.212	1130.67	69.2316	24.4682	738.94	46.8499	3.97834	3.81655e-13	2.19728e-11	MGP_C57BL6NJ_G0013926	6	88258315	88263552	+	1008	processed_pseudogene	NA && PF00044:Glyceraldehyde 3-phosphate dehydrogenase, NAD binding domain|PF02800:Glyceraldehyde 3-phosphate dehydrogenase, C-terminal domain	-
MGP_C57BL6NJ_G0017027	2767.61	3196.37	536.545	722.753	2981.99	629.649	2.24381	4.59049e-13	2.62229e-11	Soat1	1	166898190	166953758	-	9779	protein_coding	NA && -	-
MGP_C57BL6NJ_G0030725	1495.25	1189.86	270.55	274.797	1342.56	272.673	2.2996	4.71284e-13	2.68175e-11	Elfn1	5	150299374	150384119	+	4172	protein_coding	NA && PF13855:Leucine rich repeat	-
MGP_C57BL6NJ_G0028690	245.288	361.172	35.5268	25.4093	303.23	30.468	3.31462	4.89098e-13	2.77237e-11	Nr4a3	4	48142176	48183404	+	5922	protein_coding	NA && -	NGFIB-like
MGP_C57BL6NJ_G0035484	23458.1	22527.1	5664.24	5888.36	22992.6	5776.3	1.99295	5.35248e-13	3.01072e-11	Anxa2	9	71306750	71346017	+	3731	protein_coding	NA && PF00191:Annexin	-
MGP_C57BL6NJ_G0021683	2134.79	1645.34	262.351	415.018	1890.07	338.685	2.48057	5.40207e-13	3.01551e-11	Ndrg2	14	47940024	47948199	-	2157	protein_coding	NA && PF03096:Ndr family	-
MGP_C57BL6NJ_G0027562	607.061	461.497	79.252	86.5798	534.279	82.9159	2.68769	5.52035e-13	3.06986e-11	Usp13	3	31956024	32087786	+	7599	protein_coding	NA && PF17807:Variant UBP zinc finger|PF02148:Zn-finger in ubiquitin-hydrolases and other protein|PF00443:Ubiquitin carboxyl-terminal hydrolase|PF00627:UBA/TS-N domain	-
MGP_C57BL6NJ_G0034453	13033.9	23595.6	1161.45	3106.52	18314.7	2133.99	3.10145	5.79822e-13	3.21221e-11	Mt1	8	99076169	99077405	+	540	protein_coding	NA && -	-
MGP_C57BL6NJ_G0028029	350.572	316.025	36.4377	8.46976	333.299	22.4537	3.88792	6.80975e-13	3.74434e-11	Hist2h2ac	3	100587320	100589108	-	520	protein_coding	NA && PF16211:C-terminus of histone H2A|PF00125:Core histone H2A/H2B/H3/H4	-
MGP_C57BL6NJ_G0021814	5652.83	12993.2	1289.89	1512.32	9322.99	1401.11	2.73429	6.84359e-13	3.74891e-11	Sap18	14	54567386	54575522	+	3792	protein_coding	NA && -	-
MGP_C57BL6NJ_G0017810	134.405	178.579	0	5.64651	156.492	2.82325	5.80946	7.6758e-13	4.18916e-11	Aire	10	81222279	81240119	-	3300	protein_coding	NA && -	SAND
MGP_C57BL6NJ_G0020179	795.227	869.822	168.524	154.338	832.525	161.431	2.36656	8.10516e-13	4.4071e-11	Dnaaf2	12	71044617	71054843	-	3390	protein_coding	NA && PF08190:PIH1 N-terminal domain|PF18201:PIH1 CS-like domain	-
MGP_C57BL6NJ_G0012542	293.45	437.419	39.1705	48.9364	365.435	44.0535	3.05342	9.47099e-13	5.13076e-11	MGP_C57BL6NJ_G0012542	3	89122550	89122837	+	288	processed_pseudogene	NA && -	-
MGP_C57BL6NJ_G0006204	505.137	219.713	35.5268	27.2914	362.425	31.4091	3.52685	9.80294e-13	5.29106e-11	MGP_C57BL6NJ_G0006204	2	177824783	177827815	-	1894	lincRNA	NA && -	-
MGP_C57BL6NJ_G0035267	3279.47	2845.23	762.459	573.12	3062.35	667.79	2.19703	1.01695e-12	5.46881e-11	Ncam1	9	49700289	50012557	-	8001	protein_coding	NA && PF13927:Immunoglobulin domain|PF00041:Fibronectin type III domain|PF07679:Immunoglobulin I-set domain	-
novel.376	870.27	1032.35	183.099	194.804	951.309	188.952	2.33211	1.03082e-12	5.52318e-11	-	18	53429126	53448951	+	3223	-	- && - && -	-
MGP_C57BL6NJ_G0022127	1096.52	1121.64	216.804	246.564	1109.08	231.684	2.25927	1.05846e-12	5.65064e-11	Dnajc21	15	7867064	7892356	-	4334	protein_coding	NA && -	-
MGP_C57BL6NJ_G0024030	202.727	107.348	5.46565	0.941084	155.038	3.20337	5.58502	1.41111e-12	7.506e-11	Aif1	17	36659122	36665823	-	1532	protein_coding	NA && -	-
MGP_C57BL6NJ_G0021777	2450.64	2663.64	625.817	586.296	2557.14	606.057	2.07701	1.47292e-12	7.80646e-11	Khnyn	14	52444290	52456745	+	3876	protein_coding	NA && PF11977:Zc3h12a-like Ribonuclease NYN domain	-
MGP_C57BL6NJ_G0017807	254.249	187.609	0.910942	0.941084	220.929	0.926013	7.89814	2.00078e-12	1.05281e-10	Trpm2	10	81093594	81154552	-	12293	protein_coding	NA && PF00520:Ion transport protein|PF18139:SLOG in TRPM	-
MGP_C57BL6NJ_G0036742	1239.88	2417.84	279.659	321.851	1828.86	300.755	2.60459	2.086e-12	1.09373e-10	Piga	X	167261720	167275843	+	6379	protein_coding	NA && -	-
MGP_C57BL6NJ_G0035288	2998.34	4384.22	667.721	859.21	3691.28	763.465	2.27364	2.36168e-12	1.2295e-10	Layn	9	51368608	51388361	-	1786	protein_coding	NA && PF00059:Lectin C-type domain	-
MGP_C57BL6NJ_G0026003	350.572	262.853	12.7532	37.6434	306.712	25.1983	3.60809	2.55028e-12	1.32299e-10	Hmcn2	2	30589981	30743724	+	16109	protein_coding	NA && -	-
MGP_C57BL6NJ_G0025772	80004.3	182025	20474.3	22551.2	131014	21512.8	2.60646	2.91391e-12	1.50631e-10	Vim	2	11383017	11391785	+	4743	protein_coding	NA && -	-
MGP_C57BL6NJ_G0023163	2716.09	2879.34	654.057	711.46	2797.72	682.758	2.03486	3.03925e-12	1.56558e-10	Rubcn	16	31601739	31654319	-	6974	protein_coding	NA && PF13901:Putative zinc-RING and/or ribbon|PF02759:RUN domain	-
MGP_C57BL6NJ_G0032493	796.347	1075.49	182.188	183.511	935.918	182.85	2.35598	3.20606e-12	1.64001e-10	MGP_C57BL6NJ_G0032493	7	30713546	30746745	+	3021	protein_coding	NA && -	-
MGP_C57BL6NJ_G0021883	4399.51	6690.71	1097.69	1281.76	5545.11	1189.72	2.22068	3.61716e-12	1.83254e-10	Zfp395	14	62738825	62779076	+	4237	protein_coding	NA && -	-
MGP_C57BL6NJ_G0026559	127.684	378.227	15.486	14.1163	252.956	14.8011	4.09595	3.61989e-12	1.83254e-10	Rapsn	2	95591302	95601287	+	1802	protein_coding	NA && PF10579:Rapsyn N-terminal myristoylation and linker region|PF13639:Ring finger domain|PF17874:MalT-like TPR region	-
novel.85	82.8828	233.758	4.55471	2.82325	158.321	3.68898	5.42163	4.24788e-12	2.12843e-10	-	11	1312912	1325653	+	3545	-	- && - && -	-
MGP_C57BL6NJ_G0017894	2065.35	2828.18	536.545	558.063	2446.76	547.304	2.16059	4.26484e-12	2.12966e-10	Mex3d	10	83786113	83793363	-	3222	protein_coding	NA && -	-
MGP_C57BL6NJ_G0030770	1142.44	825.679	206.784	175.042	984.059	190.913	2.36541	4.96234e-12	2.46956e-10	Aimp2	5	154667489	154674632	-	1654	protein_coding	NA && PF16780:AIMP2 lysyl-tRNA synthetase binding domain|PF18569:Thioredoxin-like domain	-
MGP_C57BL6NJ_G0032915	1171.56	1325.3	272.372	287.972	1248.43	280.172	2.15587	5.42799e-12	2.68311e-10	Whamm	7	86906229	86936597	+	3069	protein_coding	NA && PF15871:Junction-mediating and -regulatory protein|PF15920:N-terminal of Junction-mediating and WASP homolog-associated	-
MGP_C57BL6NJ_G0029583	48124.7	53375.2	11889.6	14300.7	50749.9	13095.2	1.95438	6.29156e-12	3.08918e-10	MGP_C57BL6NJ_G0029583	4	159732583	159748326	+	5248	protein_coding	NA && -	-
MGP_C57BL6NJ_G0017923	1981.35	4009.01	570.25	448.897	2995.18	509.574	2.55535	6.53086e-12	3.19599e-10	Gadd45b	10	84402532	84404645	+	1266	protein_coding	NA && PF01248:Ribosomal protein L7Ae/L30e/S12e/Gadd45 family	-
MGP_C57BL6NJ_G0035927	695.544	645.093	113.868	143.045	670.318	128.456	2.3838	7.61854e-12	3.71588e-10	Csrnp1	9	126145128	126159181	-	1856	protein_coding	NA && PF16019:Cysteine/serine-rich nuclear protein N-terminus	-
MGP_C57BL6NJ_G0023532	884.83	2424.87	244.133	173.16	1654.85	208.646	2.98764	7.88957e-12	3.82267e-10	Ezr	17	4174783	4223270	-	3290	protein_coding	NA && PF09380:FERM C-terminal PH-like domain|PF00769:Ezrin/radixin/moesin family|PF00373:FERM central domain|PF09379:FERM N-terminal domain	-
MGP_C57BL6NJ_G0024361	481.616	481.562	86.5395	84.6976	481.589	85.6186	2.49177	8.19486e-12	3.95752e-10	Tnfsf9	17	61140422	61142821	+	1230	protein_coding	NA && PF00229:TNF(Tumour Necrosis Factor) family	-
MGP_C57BL6NJ_G0034118	1626.3	2659.63	428.143	438.545	2142.96	433.344	2.30621	8.30248e-12	3.97034e-10	Sap30	8	59414979	59420132	-	1178	protein_coding	NA && PF13866:SAP30 zinc-finger|PF13867:Sin3 binding region of histone deacetylase complex subunit SAP30	-
MGP_C57BL6NJ_G0020130	577.94	659.139	105.669	127.046	618.539	116.358	2.41073	8.30252e-12	3.97034e-10	2700097O09Rik	12	55667688	55706936	-	4926	protein_coding	NA && -	-
MGP_C57BL6NJ_G0027470	101.923	185.602	4.55471	6.58759	143.763	5.57115	4.69305	8.9247e-12	4.24025e-10	Hey1	3	6096585	6100482	-	3265	protein_coding	NA && -	bHLH
MGP_C57BL6NJ_G0034496	62.7221	393.276	6.3766	5.64651	227.999	6.01155	5.2458	1.06058e-11	5.00656e-10	Bean1	8	110183782	110238339	+	3408	protein_coding	NA && -	-
MGP_C57BL6NJ_G0023390	2790.01	2046.64	553.853	565.592	2418.33	559.722	2.11112	1.16542e-11	5.48382e-10	Adamts1	16	89230960	89240246	-	5302	protein_coding	NA && PF05986:ADAM-TS Spacer 1|PF01421:Reprolysin (M12B) family zinc metalloprotease|PF00090:Thrombospondin type 1 domain|PF01562:Reprolysin family propeptide|PF17771:ADAM cysteine-rich domain	-
MGP_C57BL6NJ_G0023900	1663.26	2751.93	264.173	475.248	2207.59	369.71	2.57838	1.1797e-11	5.5333e-10	Sik1	17	32740117	32752699	-	4368	protein_coding	NA && PF00069:Protein kinase domain	-
MGP_C57BL6NJ_G0020318	2932.26	2908.44	683.207	791.452	2920.35	737.329	1.98581	1.25611e-11	5.85428e-10	Elmsan1	12	87275109	87345824	-	7611	protein_coding	NA && -	-
MGP_C57BL6NJ_G0027611	1872.7	1440.67	325.206	405.607	1656.69	365.407	2.18072	1.31614e-11	6.11462e-10	Noct	3	51678682	51704112	+	3059	protein_coding	NA && PF03372:Endonuclease/Exonuclease/phosphatase family	-
MGP_C57BL6NJ_G0032749	141.125	133.433	6.3766	0	137.279	3.1883	5.41307	1.3444e-11	6.22622e-10	Tph1	7	49299956	49326727	-	3682	protein_coding	NA && PF00351:Biopterin-dependent aromatic amino acid hydroxylase	-
MGP_C57BL6NJ_G0031572	3503.48	4273.87	789.787	1048.37	3888.67	919.078	2.08114	1.51394e-11	6.98933e-10	Vhl	6	119154871	119162545	+	2997	protein_coding	NA && -	-
MGP_C57BL6NJ_G0017412	596.98	1123.65	62.855	147.75	860.313	105.303	3.03146	1.76416e-11	8.09362e-10	Epm2a	10	8926429	9049101	+	3287	protein_coding	NA && -	-
MGP_C57BL6NJ_G0029269	1276.84	1856.02	214.071	359.494	1566.43	286.783	2.44991	1.7922e-11	8.19665e-10	Tinagl1	4	137108493	137121397	-	4358	protein_coding	NA && PF00112:Papain family cysteine protease	-
MGP_C57BL6NJ_G0026648	406.574	487.582	60.1222	84.6976	447.078	72.4099	2.62716	1.84214e-11	8.39891e-10	Wt1	2	110807729	110858704	+	6204	protein_coding	NA && PF02165:Wilm's tumour protein	zf-C2H2
MGP_C57BL6NJ_G0027597	10626.9	5158.74	1422.89	1519.85	7892.83	1471.37	2.42333	1.87547e-11	8.52438e-10	Hspa4l	3	40291253	40351759	+	11575	protein_coding	NA && -	-
MGP_C57BL6NJ_G0031540	6246.45	17093.5	1113.17	1987.57	11670	1550.37	2.91219	1.94902e-11	8.83134e-10	Bhlhe40	6	113850007	113856352	+	4705	protein_coding	NA && PF07527:Hairy Orange|PF00010:Helix-loop-helix DNA-binding domain	bHLH
MGP_C57BL6NJ_G0020062	5528.51	6885.34	1282.61	1708.07	6206.92	1495.34	2.05348	2.10341e-11	9.47246e-10	Nampt	12	31782704	31816635	+	4547	protein_coding	NA && PF04095:Nicotinate phosphoribosyltransferase (NAPRTase) family|PF18127:Domain of unknown function (DUF5598)	-
MGP_C57BL6NJ_G0025446	1428.05	2517.17	150.306	380.198	1972.61	265.252	2.89519	2.39595e-11	1.07569e-09	Il33	19	29190848	29228368	+	2886	protein_coding	NA && PF15095:Interleukin 33	-
MGP_C57BL6NJ_G0034127	2101.19	2331.56	445.451	601.353	2216.38	523.402	2.08238	2.6826e-11	1.19706e-09	Clcn3	8	63117431	63192892	-	17054	protein_coding	NA && -	-
MGP_C57BL6NJ_G0036500	70605	87216	14954	22327.2	78910.5	18640.6	2.08177	3.11978e-11	1.38373e-09	MGP_C57BL6NJ_G0036500	X	105914158	105933142	+	2112	protein_coding	NA && PF00162:Phosphoglycerate kinase	-
MGP_C57BL6NJ_G0020466	562.259	942.056	131.176	138.339	752.158	134.758	2.48116	3.7358e-11	1.64227e-09	Clmn	12	109885481	109987536	-	11962	protein_coding	NA && -	-
MGP_C57BL6NJ_G0034776	15782.5	13206.8	1498.5	3518.71	14494.7	2508.61	2.5306	3.73624e-11	1.64227e-09	Egln1	8	132912451	132958653	-	3093	protein_coding	NA && PF13640:2OG-Fe(II) oxygenase superfamily	-
MGP_C57BL6NJ_G0021571	151.205	114.371	0.910942	1.88217	132.788	1.39656	6.57727	4.01923e-11	1.75614e-09	Cdhr1	14	31675294	31695765	-	4303	protein_coding	NA && -	-
MGP_C57BL6NJ_G0034128	1857.02	3114.1	451.827	571.238	2485.56	511.533	2.28091	4.24153e-11	1.84503e-09	Nek1	8	63207428	63350788	+	7886	protein_coding	NA && PF00069:Protein kinase domain	-
MGP_C57BL6NJ_G0033769	9075.67	7625.74	2367.54	2098.62	8350.7	2233.08	1.90283	4.275e-11	1.84592e-09	Cars	7	154229668	154274308	-	4639	protein_coding	NA && PF01406:tRNA synthetases class I (C) catalytic domain	-
MGP_C57BL6NJ_G0021840	2708.25	2009.52	586.647	556.181	2358.89	571.414	2.04536	4.47353e-11	1.92598e-09	MGP_C57BL6NJ_G0021840	14	58218657	58325915	+	20419	protein_coding	NA && PF05168:HEPN domain	-
MGP_C57BL6NJ_G0028011	2651.13	4467.49	729.665	809.333	3559.31	769.499	2.20975	4.65652e-11	1.9989e-09	Ecm1	3	100054608	100060371	-	2634	protein_coding	NA && PF05782:Extracellular matrix protein 1 (ECM1)	-
MGP_C57BL6NJ_G0021212	3243.63	2549.27	646.769	780.159	2896.45	713.464	2.02136	4.75811e-11	2.03656e-09	Jmy	13	97656135	97729190	-	8780	protein_coding	NA && PF15871:Junction-mediating and -regulatory protein|PF15920:N-terminal of Junction-mediating and WASP homolog-associated	-
MGP_C57BL6NJ_G0035365	137.765	99.3222	3.64377	4.70542	118.543	4.1746	4.82869	5.70956e-11	2.42962e-09	Lman1l	9	58407746	58424954	-	1685	protein_coding	NA && PF03388:Legume-like lectin family	-
MGP_C57BL6NJ_G0022267	761.626	977.17	196.764	181.629	869.398	189.196	2.20028	5.77937e-11	2.45222e-09	Zhx2	15	59054044	59208992	+	4434	protein_coding	NA && PF00046:Homeodomain|PF18387:Zinc-fingers and homeoboxes C2H2 finger domain	Homeobox
MGP_C57BL6NJ_G0019893	1077.48	953.092	255.975	189.158	1015.28	222.566	2.18921	5.81517e-11	2.4603e-09	Ccdc137	11	128705010	128711049	+	3803	protein_coding	NA && -	-
MGP_C57BL6NJ_G0028727	1376.53	668.168	137.552	190.099	1022.35	163.826	2.64154	5.93291e-11	2.5029e-09	Klf4	4	56199518	56205320	-	3059	protein_coding	NA && -	zf-C2H2
MGP_C57BL6NJ_G0035625	6732.55	3681.95	1026.63	1155.65	5207.25	1091.14	2.25462	6.54599e-11	2.74576e-09	1190002N15Rik	9	98359038	98379244	-	3950	protein_coding	NA && PF12260:Protein-kinase domain of FAM69	-
MGP_C57BL6NJ_G0035430	8073.23	7051.88	1616.01	2223.78	7562.56	1919.9	1.97787	7.1491e-11	2.9902e-09	Map2k1	9	65568607	65644807	-	3391	protein_coding	NA && PF00069:Protein kinase domain	-
MGP_C57BL6NJ_G0026332	1232.04	1481.81	274.194	355.73	1356.92	314.962	2.10738	7.84078e-11	3.23344e-09	Rtn4rl2	2	88223750	88241555	-	1506	protein_coding	NA && PF13855:Leucine rich repeat	-
MGP_C57BL6NJ_G0017327	782.907	1179.83	207.695	203.274	981.367	205.485	2.25605	8.40809e-11	3.44802e-09	Kcnk2	1	202380481	202584947	-	4204	protein_coding	NA && -	-
MGP_C57BL6NJ_G0035016	1923.11	2759.95	511.95	592.883	2341.53	552.416	2.08381	8.4849e-11	3.46983e-09	Ets1	9	31431328	31554781	+	5632	protein_coding	NA && -	-
MGP_C57BL6NJ_G0030593	1192.84	2122.89	296.967	360.435	1657.86	328.701	2.33481	8.54443e-11	3.48447e-09	Limk1	5	144321835	144360312	-	7162	protein_coding	NA && -	-
MGP_C57BL6NJ_G0024781	157.925	154.501	0.910942	0.941084	156.213	0.926013	7.39855	8.79583e-11	3.57705e-09	Kctd16	18	40161121	40454417	+	1349	protein_coding	NA && PF02214:BTB/POZ domain	-
MGP_C57BL6NJ_G0021948	959.873	1013.29	195.853	254.093	986.58	224.973	2.13296	9.30094e-11	3.76163e-09	Nudt18	14	68146916	68151640	+	3716	protein_coding	NA && -	-
MGP_C57BL6NJ_G0026218	109.764	156.508	6.3766	8.46976	133.136	7.42318	4.16711	9.42794e-11	3.80252e-09	Lrp2	2	71495682	71672670	-	16701	protein_coding	NA && PF00057:Low-density lipoprotein receptor domain class A|PF12662:Complement Clr-like EGF-like|PF00058:Low-density lipoprotein receptor repeat class B|PF14670:Coagulation Factor Xa inhibitory site|PF07645:Calcium-binding EGF domain	-
MGP_C57BL6NJ_G0033638	4509.27	4606.95	980.174	1356.1	4558.11	1168.14	1.9643	1.05517e-10	4.23248e-09	Bnip3	7	149223800	149244576	-	2086	protein_coding	NA && PF06553:BNIP3	-
novel.378	6121.01	7753.15	1300.83	1978.16	6937.08	1639.49	2.08116	1.07705e-10	4.30848e-09	-	18	3902085	3912442	-	604	-	- && sp|P09411|PGK1_MOUSE Phosphoglycerate kinase 1 OS=Mus musculus OX=10090 GN=Pgk1 PE=1 SV=4 && PF00162:Phosphoglycerate kinase	-
MGP_C57BL6NJ_G0029278	2595.13	3836.45	456.382	818.743	3215.79	637.563	2.33476	1.27073e-10	5.0557e-09	Sdc3	4	137627894	137664449	+	5989	protein_coding	NA && PF01034:Syndecan domain	-
MGP_C57BL6NJ_G0027331	1349.65	2002.5	355.268	410.313	1676.07	382.79	2.13072	1.31324e-10	5.21073e-09	MGP_C57BL6NJ_G0027331	2	177780901	177785879	+	2912	protein_coding	NA && -	-
MGP_C57BL6NJ_G0021503	6875.91	6374.68	1825.53	1947.1	6625.3	1886.32	1.81241	1.34536e-10	5.32376e-09	Nt5dc2	14	25274434	25281579	+	1407	protein_coding	NA && PF05761:5' nucleotidase family	-
MGP_C57BL6NJ_G0019740	1125.64	983.19	275.105	186.335	1054.41	230.72	2.19182	1.50077e-10	5.90691e-09	Sox9	11	120048049	120053585	+	4135	protein_coding	NA && PF12444:Sox developmental protein N terminal|PF00505:HMG (high mobility group) box	HMG
MGP_C57BL6NJ_G0027080	2709.37	3049.9	488.265	814.979	2879.63	651.622	2.14396	1.71119e-10	6.71713e-09	Trib3	2	161450457	161457704	-	2125	protein_coding	NA && PF00069:Protein kinase domain	-
MGP_C57BL6NJ_G0018554	1173.8	939.047	270.55	217.39	1056.42	243.97	2.11406	1.82287e-10	7.13643e-09	Wwc1	11	35289832	35441180	-	4960	protein_coding	NA && -	-
MGP_C57BL6NJ_G0033808	1913.02	1619.25	460.937	463.014	1766.14	461.975	1.93462	1.86186e-10	7.26968e-09	Trappc5	8	669110	674098	+	2546	protein_coding	NA && PF04051:Transport protein particle (TRAPP) component	-
MGP_C57BL6NJ_G0035565	1301.48	2211.17	365.288	395.255	1756.33	380.272	2.20772	2.03011e-10	7.86387e-09	Cd109	9	81271566	81388680	+	6900	protein_coding	NA && PF07678:A-macroglobulin TED domain|PF07677:A-macroglobulin receptor binding domain|PF00207:Alpha-2-macroglobulin family|PF07703:Alpha-2-macroglobulin bait region domain|PF01835:MG2 domain|PF17791:Macroglobulin domain MG3	-
MGP_C57BL6NJ_G0032362	935.232	980.18	250.509	159.984	957.706	205.247	2.22187	2.16614e-10	8.34673e-09	Sertad1	7	27002461	27005867	+	1344	protein_coding	NA && PF06031:SERTA motif	-
MGP_C57BL6NJ_G0020046	268.809	365.185	51.0128	48.9364	316.997	49.9746	2.66563	2.35442e-10	9.02485e-09	Sh3yl1	12	29727024	29779582	+	2555	protein_coding	NA && -	-
MGP_C57BL6NJ_G0027472	543.218	2111.85	78.3411	181.629	1327.54	129.985	3.35309	2.62198e-10	9.99824e-09	Tpd52	3	6394850	6483094	-	7035	protein_coding	NA && PF04201:Tumour protein D52 family	-
MGP_C57BL6NJ_G0024977	1275.72	3138.18	376.219	383.962	2206.95	380.091	2.53786	2.74962e-10	1.04578e-08	Smad7	18	78057233	78085754	+	4564	protein_coding	NA && -	MH1
MGP_C57BL6NJ_G0028302	2117.99	1234	327.939	389.609	1676	358.774	2.22373	2.91484e-10	1.10576e-08	Sgms2	3	138842306	138937321	-	6227	protein_coding	NA && -	-
MGP_C57BL6NJ_G0033998	6103.09	7028.8	1389.19	2001.69	6565.95	1695.44	1.95341	2.92616e-10	1.10719e-08	Eif4ebp1	8	26431757	26448223	+	981	protein_coding	NA && PF05456:Eukaryotic translation initiation factor 4E binding protein (EIF4EBP)	-
MGP_C57BL6NJ_G0031703	57133.1	51568.3	11567.1	17026.1	54350.7	14296.6	1.92663	3.09014e-10	1.16324e-08	Tpi1	6	131501186	131504752	-	2452	protein_coding	NA && PF00121:Triosephosphate isomerase	-
MGP_C57BL6NJ_G0036663	1615.09	1290.19	321.563	397.138	1452.64	359.35	2.01521	3.33305e-10	1.2451e-08	Tro	X	152545130	152558324	-	7146	protein_coding	NA && PF01454:MAGE family	-
MGP_C57BL6NJ_G0025043	1553.49	2859.28	474.601	471.483	2206.38	473.042	2.22183	3.51802e-10	1.30755e-08	Chka	19	646042	691572	+	12020	protein_coding	NA && -	-
MGP_C57BL6NJ_G0032220	722.424	1403.55	209.517	195.746	1062.99	202.631	2.39152	3.66334e-10	1.3547e-08	Ppp1r13l	7	18232622	18251430	+	3604	protein_coding	NA && PF12796:Ankyrin repeats (3 copies)|PF14604:Variant SH3 domain	-
MGP_C57BL6NJ_G0017619	2868.42	2588.4	687.762	814.979	2728.41	751.37	1.86048	3.90292e-10	1.43606e-08	Gopc	10	53124926	53174445	-	4341	protein_coding	NA && PF00595:PDZ domain	-
MGP_C57BL6NJ_G0026209	816.508	499.621	107.491	140.222	658.064	123.856	2.40942	4.05159e-10	1.48333e-08	Stk39	2	70156103	70438299	-	4955	protein_coding	NA && PF00069:Protein kinase domain|PF12202:Oxidative-stress-responsive kinase 1 C-terminal domain	-
MGP_C57BL6NJ_G0030953	1634.14	2007.51	492.82	476.189	1820.82	484.504	1.9101	4.23278e-10	1.54581e-08	Impdh1	6	27758580	27774490	-	3294	protein_coding	NA && -	-
MGP_C57BL6NJ_G0030177	2158.31	2144.96	634.927	556.181	2151.64	595.554	1.85307	4.31424e-10	1.57165e-08	Sdad1	5	97174284	97201768	-	6537	protein_coding	NA && PF08158:NUC130/3NT domain|PF05285:SDA1	-
MGP_C57BL6NJ_G0035695	1354.13	1226.98	315.186	356.671	1290.55	335.929	1.94178	4.37893e-10	1.59126e-08	Nphp3	9	108570113	108739504	+	6639	protein_coding	NA && PF13424:Tetratricopeptide repeat	-
MGP_C57BL6NJ_G0025201	2683.61	2657.62	402.637	760.396	2670.62	581.516	2.19947	4.71909e-10	1.71064e-08	Rcor2	19	4478686	4486592	+	2590	protein_coding	NA && PF01448:ELM2 domain|PF00249:Myb-like DNA-binding domain	MYB
MGP_C57BL6NJ_G0021514	2854.98	6073.71	878.149	937.32	4464.34	907.734	2.29822	5.00366e-10	1.80488e-08	Eaf1	14	25658685	25673464	+	4238	protein_coding	NA && -	-
MGP_C57BL6NJ_G0013722	305.77	469.523	62.855	69.6402	387.647	66.2476	2.5496	5.33409e-10	1.91467e-08	MGP_C57BL6NJ_G0013722	6	20829372	20830880	+	949	processed_pseudogene	NA && PF02800:Glyceraldehyde 3-phosphate dehydrogenase, C-terminal domain|PF00044:Glyceraldehyde 3-phosphate dehydrogenase, NAD binding domain	-
MGP_C57BL6NJ_G0030046	956.512	611.986	182.188	126.105	784.249	154.147	2.34629	5.48624e-10	1.9597e-08	Nipal1	5	75579197	75602690	+	4393	protein_coding	NA && -	-
novel.398	16536.2	15357.8	3614.62	5115.73	15947	4365.18	1.86919	5.86977e-10	2.08654e-08	-	19	42290292	42296794	+	1398	-	- && sp|P18669|PGAM1_HUMAN Phosphoglycerate mutase 1 OS=Homo sapiens OX=9606 GN=PGAM1 PE=1 SV=2 && -	-
MGP_C57BL6NJ_G0024613	595.86	332.077	87.4505	60.2294	463.969	73.8399	2.65035	5.97015e-10	2.11199e-08	Fhod3	18	23412303	23861876	+	5408	protein_coding	NA && PF18382:Formin N-terminal GTPase-binding domain|PF02181:Formin Homology 2 Domain	-
MGP_C57BL6NJ_G0034035	182.566	508.65	32.7939	42.3488	345.608	37.5714	3.20293	6.2057e-10	2.18479e-08	Lonrf1	8	36174186	36210811	-	3806	protein_coding	NA && PF13923:Zinc finger, C3HC4 type (RING finger)|PF02190:ATP-dependent protease La (LON) substrate-binding domain	-
MGP_C57BL6NJ_G0023671	4160.94	2434.9	835.334	685.109	3297.92	760.222	2.11689	6.2499e-10	2.19509e-08	Tnfrsf12a	17	23572320	23574322	-	963	protein_coding	NA && PF12191:Tumour necrosis factor receptor stn_TNFRSF12A_TNFR domain	-
MGP_C57BL6NJ_G0036025	449.135	617.002	111.135	108.225	533.069	109.68	2.28138	6.3937e-10	2.22959e-08	Pim2	X	2589317	2594486	+	2795	protein_coding	NA && PF00069:Protein kinase domain	-
MGP_C57BL6NJ_G0030165	2214.32	2269.36	613.064	663.464	2241.84	638.264	1.8125	6.83101e-10	2.37083e-08	Ereg	5	95837000	95861795	+	4128	protein_coding	NA && -	-
MGP_C57BL6NJ_G0025992	2131.43	2474.03	618.53	671.934	2302.73	645.232	1.83555	7.30948e-10	2.51903e-08	Ntmt1	2	30037951	30056984	+	2798	protein_coding	NA && PF05891:AdoMet dependent proline di-methyltransferase	-
MGP_C57BL6NJ_G0032277	652.982	664.155	124.799	169.395	658.568	147.097	2.16295	7.43162e-10	2.55512e-08	Plaur	7	23537135	23550346	+	2617	protein_coding	NA && PF00021:u-PAR/Ly-6 domain	-
MGP_C57BL6NJ_G0015772	898.27	1828.93	257.797	278.561	1363.6	268.179	2.34651	7.52225e-10	2.57422e-08	Snhg1	19	6112168	6115169	+	2969	processed_transcript	NA && -	-
MGP_C57BL6NJ_G0019618	613.781	495.608	132.998	94.1084	554.694	113.553	2.2876	8.62527e-10	2.94483e-08	BC030867	11	108482627	108501082	+	3032	protein_coding	NA && PF15072:Domain of unknown function (DUF4539)	-
MGP_C57BL6NJ_G0024647	814.268	596.937	174.901	121.4	705.602	148.15	2.25111	9.73452e-10	3.30052e-08	Pkd2l2	18	33853311	33888011	+	2666	protein_coding	NA && PF08016:Polycystin cation channel	-
MGP_C57BL6NJ_G0014475	125.444	341.107	23.6845	18.8217	233.275	21.2531	3.45685	9.78799e-10	3.311e-08	MGP_C57BL6NJ_G0014475	8	36337416	36338459	-	1044	processed_pseudogene	NA && -	-
MGP_C57BL6NJ_G0030221	1374.29	2110.85	347.069	466.778	1742.57	406.923	2.0987	1.08534e-09	3.65457e-08	Hpse	5	106431928	106477200	-	3516	protein_coding	NA && PF03662:Glycosyl hydrolase family 79, N-terminal domain	-
MGP_C57BL6NJ_G0036404	4521.59	3135.17	917.319	1098.25	3828.38	1007.78	1.92551	1.17824e-09	3.94925e-08	Pdk3	X	92884217	92959713	-	2561	protein_coding	NA && PF02518:Histidine kinase-, DNA gyrase B-, and HSP90-like ATPase|PF10436:Mitochondrial branched-chain alpha-ketoacid dehydrogenase kinase	-
MGP_C57BL6NJ_G0004062	112.004	162.527	12.7532	8.46976	137.266	10.6115	3.69219	1.22341e-09	4.09133e-08	Gm12867	4	124881635	124882344	-	457	antisense	NA && -	-
MGP_C57BL6NJ_G0033050	4153.1	3974.9	960.133	1308.11	4064	1134.12	1.84138	1.29181e-09	4.31025e-08	Ppme1	7	107124029	107170680	-	2368	protein_coding	NA && PF12697:Alpha/beta hydrolase family	-
MGP_C57BL6NJ_G0021905	15687.3	14801	3025.24	4905.87	15244.1	3965.56	1.94268	1.29643e-09	4.31585e-08	Bnip3l	14	64506197	64535605	-	3526	protein_coding	NA && PF06553:BNIP3	-
MGP_C57BL6NJ_G0032983	1351.89	1647.34	423.588	392.432	1499.62	408.01	1.87799	1.46193e-09	4.84482e-08	l7Rn6	7	95905474	95931042	-	1725	protein_coding	NA && -	-
MGP_C57BL6NJ_G0018910	1279.08	2651.6	427.232	388.668	1965.34	407.95	2.2685	1.61595e-09	5.31921e-08	Per1	11	71611467	71627165	+	5631	protein_coding	NA && PF08447:PAS fold|PF12114:Period protein 2/3C-terminal region	-
MGP_C57BL6NJ_G0026959	7540.1	6321.51	2231.81	1849.23	6930.8	2040.52	1.76404	1.90107e-09	6.24375e-08	Slc23a2	2	139735394	139831655	-	7951	protein_coding	NA && PF00860:Permease family	-
MGP_C57BL6NJ_G0022138	777.306	358.162	109.313	65.8759	567.734	87.5945	2.69511	2.15165e-09	7.01964e-08	Npr3	15	9378210	9450229	-	6948	protein_coding	NA && PF01094:Receptor family ligand binding region	-
MGP_C57BL6NJ_G0031849	2417.04	2183.08	618.53	716.165	2300.06	667.348	1.78517	2.16185e-09	7.03729e-08	Dusp16	6	142772733	142861176	-	7798	protein_coding	NA && PF00581:Rhodanese-like domain|PF00782:Dual specificity phosphatase, catalytic domain	-
MGP_C57BL6NJ_G0021909	3380.27	2690.73	805.273	936.379	3035.5	870.826	1.80145	2.64323e-09	8.56627e-08	Kctd9	14	65298405	65324778	+	4746	protein_coding	NA && PF02214:BTB/POZ domain|PF11834:KHA, dimerisation domain of potassium ion channel|PF00805:Pentapeptide repeats (8 copies)	ZBTB
MGP_C57BL6NJ_G0030181	1001.31	1331.32	290.591	318.087	1166.32	304.339	1.93848	2.76366e-09	8.9172e-08	Nup54	5	97317729	97337911	-	3328	protein_coding	NA && PF18437:Nup54 C-terminal interacting domain|PF13874:Nucleoporin complex subunit 54	-
MGP_C57BL6NJ_G0027244	657.462	837.718	165.792	196.687	747.59	181.239	2.04477	2.78411e-09	8.96348e-08	Oser1	2	173677067	173703768	-	2609	protein_coding	NA && PF05604:Protein of unknown function (DUF776)	-
MGP_C57BL6NJ_G0027143	1286.92	1124.65	354.357	302.088	1205.79	328.222	1.87702	2.91467e-09	9.36329e-08	E2f1	2	163965416	163975745	-	3150	protein_coding	NA && -	E2F
MGP_C57BL6NJ_G0027447	7676.74	8275.85	2189.91	2675.5	7976.3	2432.7	1.71319	2.94963e-09	9.45491e-08	Dnajc5	2	193571815	193607271	+	6946	protein_coding	NA && PF00226:DnaJ domain	-
MGP_C57BL6NJ_G0030456	2353.2	3322.78	729.665	827.213	2837.99	778.439	1.86636	2.95982e-09	9.46692e-08	Erp29	5	129672861	129696777	-	9060	protein_coding	NA && PF07912:ERp29, N-terminal domain|PF07749:Endoplasmic reticulum protein ERp29, C-terminal domain	-
MGP_C57BL6NJ_G0029467	2107.91	2853.26	609.421	748.162	2480.58	678.791	1.86981	3.32287e-09	1.05591e-07	Epha2	4	149382805	149410824	+	4674	protein_coding	NA && -	-
MGP_C57BL6NJ_G0019944	1242.12	1518.93	288.769	415.018	1380.53	351.893	1.97233	3.38164e-09	1.07226e-07	Metrnl	11	130081781	130095295	+	1098	protein_coding	NA && -	-
MGP_C57BL6NJ_G0028313	2596.25	3252.55	856.286	866.739	2924.4	861.512	1.76328	3.49041e-09	1.10437e-07	Tet2	3	141016933	141094989	-	16840	protein_coding	NA && PF12851:Oxygenase domain of the 2OGFeDO superfamily	-
MGP_C57BL6NJ_G0036187	2434.96	3139.19	759.726	847.917	2787.07	803.822	1.79392	3.67501e-09	1.15284e-07	Zdhhc9	X	44336514	44375464	-	6658	protein_coding	NA && PF01529:DHHC palmitoyltransferase	-
MGP_C57BL6NJ_G0031324	1781.98	1631.29	503.751	501.598	1706.64	502.675	1.76341	3.85742e-09	1.20748e-07	MGP_C57BL6NJ_G0031324	6	75479124	75480623	-	1276	protein_coding	NA && -	-
MGP_C57BL6NJ_G0005473	297.93	322.045	60.1222	59.2883	309.987	59.7053	2.3764	4.0048e-09	1.25095e-07	Gdap10	12	31785508	31790522	+	5015	lincRNA	NA && -	-
MGP_C57BL6NJ_G0023307	1074.12	1618.25	128.443	335.967	1346.18	232.205	2.53601	4.15723e-09	1.2958e-07	Tmem45a	16	57524545	57601461	-	3056	protein_coding	NA && -	-
MGP_C57BL6NJ_G0021984	1057.32	1126.66	295.145	316.204	1091.99	305.675	1.83699	4.29552e-09	1.33325e-07	Nufip1	14	74112886	74139374	+	3974	protein_coding	NA && PF10453:Nuclear fragile X mental retardation-interacting protein 1 (NUFIP1)	-
MGP_C57BL6NJ_G0031855	377.453	691.243	98.3818	107.284	534.348	102.833	2.3782	4.36143e-09	1.35085e-07	Gprc5a	6	143159511	143192539	+	2083	protein_coding	NA && PF00003:7 transmembrane sweet-taste receptor of 3 GCPR	-
MGP_C57BL6NJ_G0014468	159.045	420.364	25.5064	40.4666	289.705	32.9865	3.13668	4.38552e-09	1.35545e-07	MGP_C57BL6NJ_G0014468	8	27481483	27482470	+	988	processed_pseudogene	NA && PF02800:Glyceraldehyde 3-phosphate dehydrogenase, C-terminal domain	-
MGP_C57BL6NJ_G0017424	2352.08	2439.92	764.281	689.815	2396	727.048	1.72048	4.44055e-09	1.36957e-07	Hivep2	10	11700288	11901805	+	13660	protein_coding	NA && -	zf-C2H2
MGP_C57BL6NJ_G0036292	1136.84	1040.38	295.145	313.381	1088.61	304.263	1.83906	4.46481e-09	1.37417e-07	Gabre	X	70010654	70029457	-	4736	protein_coding	NA && PF02931:Neurotransmitter-gated ion-channel ligand binding domain|PF02932:Neurotransmitter-gated ion-channel transmembrane region	-
MGP_C57BL6NJ_G0031200	648.502	506.644	131.176	141.163	577.573	136.169	2.08439	4.58291e-09	1.40463e-07	Mturn	6	55260129	55283552	+	5695	protein_coding	NA && -	-
MGP_C57BL6NJ_G0030402	4960.65	4375.2	1429.27	1489.74	4667.92	1459.5	1.67728	4.67379e-09	1.4295e-07	Pxn	5	122955784	123007836	+	7992	protein_coding	NA && -	-
MGP_C57BL6NJ_G0030144	1964.55	2595.42	417.212	695.461	2279.98	556.336	2.03525	4.68602e-09	1.43026e-07	Slc4a4	5	93560072	93935415	+	10911	protein_coding	NA && -	-
MGP_C57BL6NJ_G0016583	362.892	223.726	40.0815	53.6418	293.309	46.8616	2.64582	4.84341e-09	1.47523e-07	Inha	1	79040653	79043942	+	1475	protein_coding	NA && PF00019:Transforming growth factor beta like domain	-
MGP_C57BL6NJ_G0028376	7764.1	3830.43	1121.37	1488.8	5797.27	1305.08	2.15119	5.16372e-09	1.56954e-07	Ddah1	3	154284286	154416095	+	3773	protein_coding	NA && PF02274:Amidinotransferase	-
MGP_C57BL6NJ_G0022890	1350.77	1030.34	277.837	347.26	1190.55	312.549	1.92944	5.29731e-09	1.6035e-07	Ubald1	16	1472136	1477663	-	5528	protein_coding	NA && -	-
MGP_C57BL6NJ_G0032576	414.414	630.044	117.512	107.284	522.229	112.398	2.21645	5.90477e-09	1.78004e-07	MGP_C57BL6NJ_G0032576	7	43429054	43484346	+	3166	protein_coding	NA && PF01352:KRAB box	zf-C2H2
MGP_C57BL6NJ_G0036184	1661.02	2072.72	286.947	558.063	1866.87	422.505	2.14391	6.06955e-09	1.82596e-07	Apln	X	44185432	44196230	-	3149	protein_coding	NA && -	-
MGP_C57BL6NJ_G0022635	362.892	338.097	45.5471	80.9333	350.495	63.2402	2.47141	6.49235e-09	1.94917e-07	Adm2	15	93799336	93801092	+	1043	protein_coding	NA && PF00214:Calcitonin / CGRP / IAPP family	-
MGP_C57BL6NJ_G0016469	5198.1	5339.32	1493.95	1802.18	5268.71	1648.06	1.67672	6.65486e-09	1.99388e-07	Raph1	1	62913846	63006259	-	20479	protein_coding	NA && PF00169:PH domain|PF00788:Ras association (RalGDS/AF-6) domain	-
MGP_C57BL6NJ_G0028293	1897.34	2072.72	603.044	608.882	1985.03	605.963	1.71191	7.22803e-09	2.1612e-07	Ccdc109b	3	137345115	137403050	-	1318	protein_coding	NA && PF04678:Mitochondrial calcium uniporter	-
novel.49	194.887	461.497	35.5268	53.6418	328.192	44.5843	2.88164	7.68464e-09	2.28377e-07	-	1	192771875	192772464	-	590	-	- && sp|P16858|G3P_MOUSE Glyceraldehyde-3-phosphate dehydrogenase OS=Mus musculus OX=10090 GN=Gapdh PE=1 SV=2 && PF02800:Glyceraldehyde 3-phosphate dehydrogenase, C-terminal domain	-
MGP_C57BL6NJ_G0018812	7732.74	12028	2495.98	2996.41	9880.38	2746.2	1.84718	8.13441e-09	2.41255e-07	Alkbh5	11	62331083	62353255	+	5999	protein_coding	NA && -	-
MGP_C57BL6NJ_G0028251	8097.87	7261.56	1631.5	2616.21	7679.72	2123.86	1.8544	8.4692e-09	2.50678e-07	Arhgap29	3	128665081	128731176	+	8815	protein_coding	NA && PF00620:RhoGAP domain|PF00130:Phorbol esters/diacylglycerol binding domain (C1 domain)	-
MGP_C57BL6NJ_G0028063	4402.87	3737.13	1258.92	1304.34	4070	1281.63	1.66701	8.81201e-09	2.59257e-07	Pde4dip	3	102319012	102534365	-	16878	protein_coding	NA && PF06758:Olduvai domain|PF07989:Centrosomin N-terminal motif 1	-
MGP_C57BL6NJ_G0017306	515.217	556.807	133.909	133.634	536.012	133.771	2.0026	9.99474e-09	2.9056e-07	Dusp10	1	196756655	196830431	+	3042	protein_coding	NA && PF00782:Dual specificity phosphatase, catalytic domain|PF00581:Rhodanese-like domain	-
MGP_C57BL6NJ_G0020846	332.651	377.224	78.3411	73.4046	354.938	75.8728	2.22601	1.00979e-08	2.92979e-07	Nrn1	13	36116466	36126644	-	1766	protein_coding	NA && PF15056:Neuritin protein family	-
MGP_C57BL6NJ_G0025146	1042.76	545.771	182.188	153.397	794.263	167.793	2.24233	1.01331e-08	2.93421e-07	Cdc42ep2	19	2989266	2996519	-	1491	protein_coding	NA && PF00786:P21-Rho-binding domain|PF14957:Cdc42 effector	-
MGP_C57BL6NJ_G0023193	7101.04	7635.77	1255.28	2425.17	7368.41	1840.23	2.00154	1.04925e-08	3.0305e-07	Fam162a	16	35149323	35178101	-	635	protein_coding	NA && PF06388:Protein of unknown function (DUF1075)	-
MGP_C57BL6NJ_G0006662	283.37	485.575	71.9645	73.4046	384.473	72.6845	2.40391	1.05069e-08	3.0305e-07	Snhg12	4	139303544	139305890	+	1626	lincRNA	NA && -	-
MGP_C57BL6NJ_G0018059	435.695	522.696	109.313	117.636	479.195	113.474	2.07862	1.08535e-08	3.12432e-07	Fgd6	10	98650128	98764237	+	8241	protein_coding	NA && PF00169:PH domain|PF01363:FYVE zinc finger|PF00621:RhoGEF domain	-
MGP_C57BL6NJ_G0035753	272.169	477.549	47.369	79.0511	374.859	63.21	2.56963	1.16096e-08	3.32243e-07	Hyal1	9	112443917	112448682	+	3777	protein_coding	NA && PF01630:Hyaluronidase	-
MGP_C57BL6NJ_G0034256	408.814	1015.29	42.8143	136.457	712.054	89.6358	2.99116	1.16356e-08	3.32338e-07	Unc13a	8	74779533	74829128	-	12623	protein_coding	NA && -	-
MGP_C57BL6NJ_G0035396	148057	141157	46803.3	50473.2	144607	48638.2	1.57197	1.17317e-08	3.34432e-07	Pkm	9	60649361	60672356	+	2599	protein_coding	NA && PF00224:Pyruvate kinase, barrel domain|PF02887:Pyruvate kinase, alpha/beta domain	-
MGP_C57BL6NJ_G0025658	3000.58	4053.15	677.741	1132.12	3526.87	904.933	1.96267	1.18374e-08	3.36791e-07	Mxi1	19	54735642	54803845	+	5224	protein_coding	NA && -	bHLH
MGP_C57BL6NJ_G0035470	1473.97	2022.56	6.3766	38.5845	1748.27	22.4805	6.28225	1.24055e-08	3.52273e-07	Car12	9	68390880	68447440	+	4537	protein_coding	NA && PF00194:Eukaryotic-type carbonic anhydrase	-
MGP_C57BL6NJ_G0025975	330.411	242.788	60.1222	38.5845	286.599	49.3533	2.53637	1.25551e-08	3.55146e-07	Endog	2	29328265	29330841	+	1063	protein_coding	NA && PF01223:DNA/RNA non-specific endonuclease	-
MGP_C57BL6NJ_G0021247	244.168	570.852	54.6565	73.4046	407.51	64.0306	2.67128	1.2705e-08	3.58697e-07	Arhgef28	13	102573375	102915233	-	6259	protein_coding	NA && PF17838:PH domain|PF00621:RhoGEF domain|PF00130:Phorbol esters/diacylglycerol binding domain (C1 domain)	-
MGP_C57BL6NJ_G0025661	488.337	746.422	160.326	109.166	617.379	134.746	2.19592	1.39623e-08	3.93437e-07	Dusp5	19	54972444	54988696	+	2473	protein_coding	NA && PF00782:Dual specificity phosphatase, catalytic domain|PF00581:Rhodanese-like domain	-
MGP_C57BL6NJ_G0028665	2609.69	1702.52	533.812	638.055	2156.11	585.934	1.87952	1.42871e-08	4.01817e-07	Shb	4	45301424	45413873	-	3199	protein_coding	NA && -	-
MGP_C57BL6NJ_G0035363	605.941	850.76	185.832	183.511	728.35	184.672	1.98	1.45173e-08	4.07511e-07	Ulk3	9	58390118	58396894	+	2826	protein_coding	NA && -	-
MGP_C57BL6NJ_G0028759	807.547	827.685	216.804	239.977	817.616	228.39	1.84004	1.45612e-08	4.07963e-07	E130308A19Rik	4	60576872	60722370	+	12617	protein_coding	NA && -	-
MGP_C57BL6NJ_G0028894	140.005	48.1562	0	0	94.0805	0	9.10782	1.48681e-08	4.15731e-07	Kank4	4	102709105	102773525	-	4795	protein_coding	NA && -	-
MGP_C57BL6NJ_G0017651	18779.7	18717.7	5418.29	6761.69	18748.7	6089.99	1.62229	1.48951e-08	4.15731e-07	P4ha1	10	60587227	60640002	+	4112	protein_coding	NA && PF08336:Prolyl 4-Hydroxylase alpha-subunit, N-terminal region|PF13640:2OG-Fe(II) oxygenase superfamily	-
MGP_C57BL6NJ_G0035754	540.978	1054.42	146.662	189.158	797.7	167.91	2.24883	1.56199e-08	4.3431e-07	Nat6	9	112445859	112451032	+	3154	protein_coding	NA && -	-
MGP_C57BL6NJ_G0033021	2420.4	2745.91	690.494	878.973	2583.16	784.734	1.71898	1.60146e-08	4.44442e-07	Tsku	7	104994434	105005088	-	3044	protein_coding	NA && -	-
MGP_C57BL6NJ_G0028379	794.107	523.699	166.702	147.75	658.903	157.226	2.06667	1.61167e-08	4.45374e-07	Syde2	3	154501400	154534921	+	5744	protein_coding	NA && PF00620:RhoGAP domain	-
MGP_C57BL6NJ_G0024366	2652.25	3330.81	887.258	964.611	2991.53	925.935	1.692	1.61391e-08	4.45374e-07	Trip10	17	61314900	61330919	+	2290	protein_coding	NA && PF00018:SH3 domain|PF00611:Fes/CIP4, and EFC/F-BAR homology domain	-
MGP_C57BL6NJ_G0028455	7461.69	6174.03	2219.97	2205.9	6817.86	2212.93	1.62333	1.63093e-08	4.49226e-07	Asph	4	6405644	6633231	-	16072	protein_coding	NA && PF05118:Aspartyl/Asparaginyl beta-hydroxylase|PF13432:Tetratricopeptide repeat|PF05279:Aspartyl beta-hydroxylase N-terminal region	-
MGP_C57BL6NJ_G0032538	19746.3	37589	4720.5	8265.54	28667.6	6493.02	2.14248	1.64009e-08	4.50903e-07	Gpi1	7	35173746	35203954	-	6127	protein_coding	NA && PF00342:Phosphoglucose isomerase	-
MGP_C57BL6NJ_G0021122	3603.16	3764.21	1258.92	1136.83	3683.69	1197.88	1.62066	1.68219e-08	4.61613e-07	Nsun2	13	72197915	72310878	+	4205	protein_coding	NA && PF01189:16S rRNA methyltransferase RsmB/F	-
MGP_C57BL6NJ_G0033976	2271.44	2917.47	637.66	860.151	2594.45	748.905	1.79275	1.74119e-08	4.75138e-07	Plpp5	8	24752957	24757783	+	2546	protein_coding	NA && PF01569:PAP2 superfamily	-
MGP_C57BL6NJ_G0033768	6157.97	6295.43	2142.54	2020.51	6226.7	2081.52	1.58082	1.83285e-08	4.99221e-07	Nap1l4	7	154185710	154221534	-	2283	protein_coding	NA && PF00956:Nucleosome assembly protein (NAP)	-
MGP_C57BL6NJ_G0024205	18368.6	28375.1	4068.27	7409.16	23371.8	5738.71	2.026	1.88848e-08	5.11527e-07	MGP_C57BL6NJ_G0024205	17	49098338	49113975	-	4541	protein_coding	NA && -	-
MGP_C57BL6NJ_G0034639	9511.36	5941.28	2070.57	2332.01	7726.32	2201.29	1.81139	1.93133e-08	5.2217e-07	Bcar1	8	118523237	118557812	-	3200	protein_coding	NA && PF12026:Crk-Associated Substrate C-terminal domain|PF00018:SH3 domain|PF08824:Serine rich protein interaction domain	-
MGP_C57BL6NJ_G0018210	1758.46	4948.05	531.079	741.574	3353.26	636.327	2.39792	2.03426e-08	5.48989e-07	Ddit3	10	135316972	135322486	+	1713	protein_coding	NA && -	-
MGP_C57BL6NJ_G0026727	1927.59	1662.39	491.909	594.765	1794.99	543.337	1.72406	2.0962e-08	5.61576e-07	Meis2	2	122334228	122542284	-	12017	protein_coding	NA && -	-
MGP_C57BL6NJ_G0031748	9441.92	6508.12	2410.35	2450.58	7975.02	2430.47	1.71421	2.21441e-08	5.91179e-07	Ccnd2	6	134015023	134043465	-	9431	protein_coding	NA && -	-
MGP_C57BL6NJ_G0018155	2057.51	2395.77	695.96	714.283	2226.64	705.122	1.659	2.28703e-08	6.09364e-07	Mdm2	10	124786893	124808453	-	5070	protein_coding	NA && -	-
MGP_C57BL6NJ_G0018531	1079.72	938.043	263.262	315.263	1008.88	289.263	1.80231	2.42312e-08	6.43289e-07	Ubtd2	11	31691744	31757270	+	1012	protein_coding	NA && PF00240:Ubiquitin family|PF16455:Ubiquitin-binding domain	-
MGP_C57BL6NJ_G0019540	5694.27	10783	2094.26	2230.37	8238.63	2162.31	1.92989	2.53763e-08	6.72472e-07	Eif1	11	106270347	106272777	+	2112	protein_coding	NA && PF01253:Translation initiation factor SUI1	-
MGP_C57BL6NJ_G0025777	81.7628	76.2474	0	0	79.0051	0	8.85746	2.59435e-08	6.8396e-07	Mrc1	2	12060782	12152451	+	6371	protein_coding	NA && PF00040:Fibronectin type II domain|PF00059:Lectin C-type domain|PF00652:Ricin-type beta-trefoil lectin domain	-
MGP_C57BL6NJ_G0007440	59.362	110.358	0.910942	1.88217	84.86	1.39656	5.93274	2.59496e-08	6.8396e-07	MGP_C57BL6NJ_G0007440	7	153178758	153184004	-	2355	lincRNA	NA && -	-
MGP_C57BL6NJ_G0036618	3621.08	3142.19	1160.54	1022.96	3381.64	1091.75	1.63101	2.66886e-08	7.00921e-07	Tbc1d8b	X	141232466	141299595	+	5211	protein_coding	NA && PF00566:Rab-GTPase-TBC domain|PF02893:GRAM domain	-
MGP_C57BL6NJ_G0031612	79.5227	132.43	9.10942	5.64651	105.976	7.37797	3.84312	2.68666e-08	7.01883e-07	Rassf4	6	122393169	122433600	-	9209	protein_coding	NA && -	-
MGP_C57BL6NJ_G0028905	7012.56	7226.45	1278.96	2447.76	7119.5	1863.36	1.93393	2.68686e-08	7.01883e-07	Pgm2	4	103972505	104031833	+	2921	protein_coding	NA && PF02880:Phosphoglucomutase/phosphomannomutase, alpha/beta/alpha domain III|PF02879:Phosphoglucomutase/phosphomannomutase, alpha/beta/alpha domain II|PF02878:Phosphoglucomutase/phosphomannomutase, alpha/beta/alpha domain I	-
MGP_C57BL6NJ_G0014058	509.617	750.435	92.0052	171.277	630.026	131.641	2.25973	2.88674e-08	7.51421e-07	MGP_C57BL6NJ_G0014058	6	134080688	134080997	-	310	processed_pseudogene	NA && PF00121:Triosephosphate isomerase	-
MGP_C57BL6NJ_G0030717	930.752	1229.99	322.474	291.736	1080.37	307.105	1.81487	2.94498e-08	7.65227e-07	Zfand2a	5	149782209	149795532	-	3407	protein_coding	NA && PF01428:AN1-like Zinc finger	-
MGP_C57BL6NJ_G0021594	7621.86	9296.16	2482.32	2988.88	8459.01	2735.6	1.62867	3.04078e-08	7.88722e-07	Fermt2	14	40788327	40873481	-	3746	protein_coding	NA && PF00169:PH domain|PF18124:Kindlin-2 N-terminal domain|PF00373:FERM central domain	-
MGP_C57BL6NJ_G0035279	1718.14	1197.89	358.911	450.779	1458.01	404.845	1.84848	3.11369e-08	8.06209e-07	Dixdc1	9	50946384	51022409	-	9974	protein_coding	NA && -	-
MGP_C57BL6NJ_G0018993	756.026	903.933	244.133	226.801	829.979	235.467	1.81766	3.20238e-08	8.27715e-07	Pld2	11	73230124	73250240	+	6252	protein_coding	NA && PF00614:Phospholipase D Active site motif|PF00787:PX domain|PF13091:PLD-like domain	-
MGP_C57BL6NJ_G0018597	537.618	648.103	107.491	172.218	592.86	139.855	2.08447	3.33822e-08	8.61308e-07	Sgcd	11	47218481	48373137	-	8243	protein_coding	NA && -	-
MGP_C57BL6NJ_G0023168	145.605	145.472	21.8626	12.2341	145.538	17.0484	3.09163	3.39049e-08	8.67175e-07	Lmln	16	31918219	31992651	+	6511	protein_coding	NA && PF01457:Leishmanolysin	-
MGP_C57BL6NJ_G0033971	2690.33	4418.34	862.663	1092.6	3554.33	977.631	1.86237	3.43979e-08	8.78253e-07	Plekha2	8	23984681	24059033	-	5387	protein_coding	NA && -	-
MGP_C57BL6NJ_G0027658	1402.29	1328.31	279.659	456.426	1365.3	368.043	1.89149	3.53851e-08	9.01891e-07	Siah2	3	59657265	59674614	-	2999	protein_coding	NA && PF03145:Seven in absentia protein family	-
MGP_C57BL6NJ_G0034040	4153.1	3241.52	1133.21	1230.94	3697.31	1182.08	1.6451	3.67143e-08	9.34146e-07	Tusc3	8	39223592	39366511	+	1044	protein_coding	NA && PF04756:OST3 / OST6 family, transporter family	-
MGP_C57BL6NJ_G0018433	92.9632	513.667	18.2188	32.938	303.315	25.5784	3.56997	3.76805e-08	9.55419e-07	MGP_C57BL6NJ_G0018433	11	6519727	6538734	+	1820	protein_coding	NA && PF01048:Phosphorylase superfamily	-
MGP_C57BL6NJ_G0026014	151.205	47.153	5.46565	1.88217	99.1791	3.67391	4.74681	4.17462e-08	1.04944e-06	Fam78a	2	31406546	31443628	-	5973	protein_coding	NA && -	-
MGP_C57BL6NJ_G0035168	95.2032	176.573	13.6641	14.1163	135.888	13.8902	3.29169	4.26939e-08	1.07143e-06	Ubash3b	9	40506858	40664441	-	6487	protein_coding	NA && -	-
MGP_C57BL6NJ_G0028575	552.179	770.5	138.463	190.099	661.339	164.281	2.00987	4.31624e-08	1.08134e-06	Fam219a	4	40928590	40987113	-	3693	protein_coding	NA && -	-
MGP_C57BL6NJ_G0029597	795.227	1980.43	282.392	298.324	1387.83	290.358	2.25727	4.36249e-08	1.09107e-06	Klhl21	4	161690839	161699692	+	3962	protein_coding	NA && PF01344:Kelch motif|PF13964:Kelch motif|PF07707:BTB And C-terminal Kelch|PF00651:BTB/POZ domain	ZBTB
MGP_C57BL6NJ_G0023895	2746.33	2690.73	787.965	973.081	2718.53	880.523	1.62645	4.62728e-08	1.15532e-06	Ndufv3	17	32375692	32388256	+	2490	protein_coding	NA && PF15880:NADH dehydrogenase [ubiquinone] flavoprotein 3, mitochondrial	-
MGP_C57BL6NJ_G0032583	517.458	1106.59	179.456	172.218	812.024	175.837	2.20774	4.73004e-08	1.17898e-06	MGP_C57BL6NJ_G0032583	7	44420400	44476761	-	4581	protein_coding	NA && PF00096:Zinc finger, C2H2 type	zf-C2H2
MGP_C57BL6NJ_G0036403	876.99	663.152	194.031	226.801	770.071	210.416	1.87161	4.94923e-08	1.22736e-06	Pcyt1b	X	92777666	92869561	+	5357	protein_coding	NA && -	-
MGP_C57BL6NJ_G0031163	2423.76	4145.45	869.039	965.553	3284.61	917.296	1.84041	5.14549e-08	1.27388e-06	Mpp6	6	50309074	50407032	+	6254	protein_coding	NA && -	-
MGP_C57BL6NJ_G0033000	2283.76	1331.32	541.1	393.373	1807.54	467.237	1.95148	5.39578e-08	1.33135e-06	Tenm4	7	102692196	103463730	+	21021	protein_coding	NA && PF15636:GHH signature containing HNH/Endo VII superfamily nuclease toxin|PF06484:Teneurin Intracellular Region	-
MGP_C57BL6NJ_G0033898	1995.91	1088.53	289.68	445.133	1542.22	367.406	2.0695	5.49997e-08	1.35251e-06	Agpat5	8	16852718	16899191	+	10783	protein_coding	NA && -	-
MGP_C57BL6NJ_G0030765	1002.43	979.177	315.186	289.854	990.805	302.52	1.71149	5.52584e-08	1.3566e-06	MGP_C57BL6NJ_G0030765	5	154326600	154344158	+	4455	protein_coding	NA && PF15487:FAM220 family	-
MGP_C57BL6NJ_G0016457	2426	2149.98	762.459	750.044	2287.99	756.252	1.59708	5.72348e-08	1.40044e-06	Fzd7	1	61792437	61796968	+	4532	protein_coding	NA && PF01392:Fz domain|PF01534:Frizzled/Smoothened family membrane region	-
MGP_C57BL6NJ_G0016830	2917.7	3429.13	976.53	1115.18	3173.41	1045.86	1.60143	5.95608e-08	1.45493e-06	R3hdm1	1	136272256	136414212	+	31314	protein_coding	NA && -	-
MGP_C57BL6NJ_G0020873	1336.21	2073.73	443.629	521.361	1704.97	482.495	1.82142	6.01857e-08	1.46775e-06	Tmem170b	13	41376690	41412969	+	7147	protein_coding	NA && PF10190:Putative transmembrane protein 170	-
MGP_C57BL6NJ_G0033833	2732.89	6242.25	571.161	1212.12	4487.57	891.639	2.33158	6.23936e-08	1.51907e-06	MGP_C57BL6NJ_G0033833	8	2698351	2699763	+	1413	protein_coding	NA && PF00342:Phosphoglucose isomerase	-
MGP_C57BL6NJ_G0025758	4822.88	5414.57	1145.05	1868.05	5118.73	1506.55	1.76462	6.66338e-08	1.61694e-06	Pfkfb3	2	9119227	9210529	-	7561	protein_coding	NA && -	-
MGP_C57BL6NJ_G0030780	135.525	114.371	14.5751	14.1163	124.948	14.3457	3.12208	7.04345e-08	1.70354e-06	Baiap2l1	5	155069625	155170549	-	3366	protein_coding	NA && PF14604:Variant SH3 domain|PF08397:IRSp53/MIM homology domain	-
MGP_C57BL6NJ_G0022000	1080.84	2120.88	388.061	416.9	1600.86	402.481	1.99215	7.08704e-08	1.71126e-06	Naa16	14	77616065	77679151	-	6145	protein_coding	NA && PF12569:NMDA receptor-regulated protein 1|PF13429:Tetratricopeptide repeat	-
MGP_C57BL6NJ_G0022324	8431.65	12854.7	3249.33	3389.79	10643.2	3319.56	1.6809	7.25449e-08	1.74595e-06	Ago2	15	75594660	75686812	-	13693	protein_coding	NA && -	-
MGP_C57BL6NJ_G0034275	959.873	710.305	250.509	218.332	835.089	234.42	1.83244	7.41164e-08	1.77795e-06	Klf2	8	75561807	75564430	+	1847	protein_coding	NA && PF00096:Zinc finger, C2H2 type	zf-C2H2
MGP_C57BL6NJ_G0030467	2327.44	1679.45	552.031	668.17	2003.44	610.101	1.71529	8.78253e-08	2.08973e-06	Sh2b3	5	130166560	130190462	-	4807	protein_coding	NA && -	-
MGP_C57BL6NJ_G0026911	3893.25	4517.66	1253.46	1547.14	4205.45	1400.3	1.5866	9.13115e-08	2.16566e-06	Sirpa	2	137141171	137180419	+	4911	protein_coding	NA && -	-
MGP_C57BL6NJ_G0030174	595.86	426.383	135.73	124.223	511.122	129.977	1.97487	9.21466e-08	2.18194e-06	U90926	5	97084839	97091832	-	800	protein_coding	NA && -	-
MGP_C57BL6NJ_G0025384	1225.32	1459.74	406.28	444.192	1342.53	425.236	1.65878	9.45655e-08	2.23561e-06	Ostf1	19	17035924	17092204	-	4784	protein_coding	NA && PF12796:Ankyrin repeats (3 copies)|PF00018:SH3 domain	-
MGP_C57BL6NJ_G0033478	7138	10545.2	2763.8	2894.78	8841.61	2829.29	1.64391	9.98116e-08	2.34829e-06	Atxn2l	7	135858051	135869780	-	4782	protein_coding	NA && PF14438:Ataxin 2 SM domain|PF06741:LsmAD domain	-
MGP_C57BL6NJ_G0017490	3930.21	1684.47	420.855	766.043	2807.34	593.449	2.24199	1.02652e-07	2.39974e-06	Ctgf	10	23273404	23276645	+	2861	protein_coding	NA && PF00090:Thrombospondin type 1 domain|PF00219:Insulin-like growth factor binding protein|PF00093:von Willebrand factor type C domain	-
MGP_C57BL6NJ_G0035566	34768.2	37044.2	13618.6	12262.3	35906.2	12940.5	1.47234	1.1914e-07	2.75448e-06	Col12a1	9	82312170	82438687	-	15228	protein_coding	NA && -	-
MGP_C57BL6NJ_G0027569	4138.54	3928.75	1322.69	1490.68	4033.64	1406.68	1.5198	1.20209e-07	2.77483e-06	Atp11b	3	35139771	35244171	+	9182	protein_coding	NA && -	-
MGP_C57BL6NJ_G0020123	542.098	677.197	45.5471	159.043	609.648	102.295	2.57638	1.26512e-07	2.91574e-06	Egln3	12	54688657	54719969	-	2659	protein_coding	NA && -	-
MGP_C57BL6NJ_G0020027	533.138	477.549	102.026	153.397	505.344	127.711	1.98473	1.27727e-07	2.93452e-06	Id2	12	23515591	23517882	-	1270	protein_coding	NA && PF00010:Helix-loop-helix DNA-binding domain	bHLH
MGP_C57BL6NJ_G0032755	71079.9	67090.7	19428.6	27061.8	69085.3	23245.2	1.57145	1.28645e-07	2.951e-06	Ldha	7	49511849	49525997	+	2982	protein_coding	NA && PF02866:lactate/malate dehydrogenase, alpha/beta C-terminal domain|PF00056:lactate/malate dehydrogenase, NAD binding domain	-
MGP_C57BL6NJ_G0022069	1385.49	2562.31	539.278	536.418	1973.9	537.848	1.87599	1.29708e-07	2.96612e-06	Dock9	14	123963018	124249276	-	8235	protein_coding	NA && PF06920:Dock homology region 2|PF00169:PH domain|PF14429:C2 domain in Dock180 and Zizimin proteins|PF11878:Domain of unknown function (DUF3398)	-
MGP_C57BL6NJ_G0020110	2704.89	5070.45	1176.03	950.495	3887.67	1063.26	1.87048	1.32933e-07	3.03512e-06	G2e3	12	51700574	51732277	+	7886	protein_coding	NA && PF13771:PHD-like zinc-binding domain|PF00632:HECT-domain (ubiquitin-transferase)	-
MGP_C57BL6NJ_G0028838	881.47	1233	280.57	337.849	1057.24	309.21	1.774	1.42888e-07	3.24728e-06	Mllt3	4	90983575	91261585	-	11521	protein_coding	NA && PF17793:ANC1 homology domain (AHD)|PF03366:YEATS family	-
MGP_C57BL6NJ_G0023841	2646.65	3574.6	868.128	1105.77	3110.62	986.951	1.65629	1.4607e-07	3.30425e-06	Ppard	17	28726745	28806207	+	4629	protein_coding	NA && PF00105:Zinc finger, C4 type (two domains)|PF00104:Ligand-binding domain of nuclear hormone receptor	THR-like
MGP_C57BL6NJ_G0029068	465.936	489.588	52.8347	134.575	477.762	93.7049	2.35115	1.55185e-07	3.48893e-06	Plk3	4	122639967	122645264	-	2520	protein_coding	NA && -	-
MGP_C57BL6NJ_G0026010	3499	564.833	0	0	2031.92	0	13.5423	1.74019e-07	3.87086e-06	Fibcd1	2	31134157	31179547	-	4751	protein_coding	NA && -	-
novel.638	114.244	56.1823	6.3766	1.88217	85.2131	4.12938	4.35913	1.7483e-07	3.88302e-06	-	7	154354106	154362612	-	510	-	- && - && -	-
MGP_C57BL6NJ_G0030721	609.301	1018.3	180.367	239.035	813.802	209.701	1.95695	1.78483e-07	3.95817e-06	Mafk	5	150155878	150167019	+	3901	protein_coding	NA && -	TF_bZIP
MGP_C57BL6NJ_G0028031	70.5624	101.329	3.64377	7.52867	85.9456	5.58622	3.94822	1.79918e-07	3.98398e-06	Hist2h4	3	100633156	100634785	-	1630	protein_coding	NA && PF15511:Centromere kinetochore component CENP-T histone fold	-
MGP_C57BL6NJ_G0021767	2366.64	3850.49	784.321	1034.25	3108.57	909.287	1.77362	1.8652e-07	4.12395e-06	Dhrs1	14	52275018	52281694	-	2760	protein_coding	NA && PF00106:short chain dehydrogenase	-
MGP_C57BL6NJ_G0023513	784.027	826.682	251.42	251.27	805.354	251.345	1.68001	1.86808e-07	4.1241e-06	Zbtb21	16	102509477	102524665	-	6012	protein_coding	NA && PF18450:Zinc Finger domain|PF00651:BTB/POZ domain	ZBTB
MGP_C57BL6NJ_G0027100	286.73	722.344	105.669	87.5208	504.537	96.5951	2.38548	1.88512e-07	4.15548e-06	Id1	2	161875017	161876176	+	1160	protein_coding	NA && PF00010:Helix-loop-helix DNA-binding domain	bHLH
MGP_C57BL6NJ_G0026852	1934.31	684.22	233.201	302.088	1309.26	267.645	2.29014	1.90124e-07	4.17846e-06	Shc4	2	132925830	133028730	-	8263	protein_coding	NA && -	-
MGP_C57BL6NJ_G0025501	1144.68	1308.24	419.034	208.921	1226.46	313.977	1.9655	1.90712e-07	4.18512e-06	Cep55	19	38134916	38155093	+	2778	protein_coding	NA && -	-
MGP_C57BL6NJ_G0017261	1061.8	1135.68	342.514	372.669	1098.74	357.592	1.61957	1.9822e-07	4.3176e-06	Sccpdh	1	192060261	192099728	+	7562	protein_coding	NA && -	-
MGP_C57BL6NJ_G0020974	4725.44	5130.65	1622.39	1876.52	4928.04	1749.46	1.49415	2.0583e-07	4.45692e-06	Prelid1	13	56446182	56449836	+	1071	protein_coding	NA && PF04707:PRELI-like family	-
MGP_C57BL6NJ_G0023826	800.827	1396.53	288.769	312.44	1098.68	300.604	1.87021	2.17758e-07	4.69444e-06	MGP_C57BL6NJ_G0023826	17	27981168	27992931	+	1785	protein_coding	NA && -	-
MGP_C57BL6NJ_G0031416	1034.92	2885.36	372.575	470.542	1960.14	421.559	2.21745	2.19092e-07	4.71626e-06	Mxd1	6	90334972	90356803	-	7072	protein_coding	NA && -	bHLH
MGP_C57BL6NJ_G0034215	4117.26	3057.92	984.729	1314.69	3587.59	1149.71	1.64173	2.2877e-07	4.89587e-06	Jund	8	73659962	73662838	+	2877	protein_coding	NA && PF00170:bZIP transcription factor|PF03957:Jun-like transcription factor	TF_bZIP
MGP_C57BL6NJ_G0032282	763.866	1038.37	291.502	245.623	901.117	268.562	1.7466	2.54354e-07	5.41183e-06	Xrcc1	7	23630889	23661574	+	5831	protein_coding	NA && PF00533:BRCA1 C Terminus (BRCT) domain|PF01834:XRCC1 N terminal domain|PF16589:BRCT domain, a BRCA1 C-terminus domain	-
MGP_C57BL6NJ_G0032308	778.426	1135.68	272.372	294.559	957.056	283.466	1.75578	2.60368e-07	5.51582e-06	Pafah1b3	7	24545596	24548492	-	2035	protein_coding	NA && -	-
MGP_C57BL6NJ_G0030143	1015.87	1606.21	398.993	379.257	1311.04	389.125	1.75265	2.73863e-07	5.76841e-06	Dck	5	93421898	93443878	+	3781	protein_coding	NA && PF01712:Deoxynucleoside kinase	-
MGP_C57BL6NJ_G0017809	16361.5	10602.4	3532.63	4843.76	13482	4188.2	1.68662	2.76581e-07	5.80898e-06	Pfkl	10	81172580	81206217	-	4395	protein_coding	NA && PF00365:Phosphofructokinase	-
MGP_C57BL6NJ_G0023801	53.7618	228.742	10.0204	12.2341	141.252	11.1272	3.66857	2.81128e-07	5.8847e-06	Rgs11	17	26413771	26422321	+	4206	protein_coding	NA && -	-
MGP_C57BL6NJ_G0018946	148.965	139.452	1.82188	20.7039	144.209	11.2629	3.68413	2.81388e-07	5.8847e-06	Fgf11	11	72398156	72403893	-	3044	protein_coding	NA && PF00167:Fibroblast growth factor	-
MGP_C57BL6NJ_G0024628	358.412	379.23	22.7736	90.3441	368.821	56.5588	2.70678	2.87476e-07	6.00346e-06	Lims2	18	31125548	31155505	+	1732	protein_coding	NA && PF00412:LIM domain	-
MGP_C57BL6NJ_G0030257	347.212	306.996	58.3003	91.2852	327.104	74.7928	2.12931	2.92627e-07	6.10235e-06	Lrrc8d	5	112079904	112223203	+	12014	protein_coding	NA && -	-
MGP_C57BL6NJ_G0033028	1913.02	1178.82	407.191	497.834	1545.92	452.512	1.77229	2.99389e-07	6.22152e-06	Dgat2	7	105847849	105876501	-	2251	protein_coding	NA && PF03982:Diacylglycerol acyltransferase	-
MGP_C57BL6NJ_G0017247	579.06	730.37	157.593	212.685	654.715	185.139	1.82279	2.99613e-07	6.22152e-06	Sdccag8	1	189001762	189210553	+	4129	protein_coding	NA && -	-
MGP_C57BL6NJ_G0031850	884.83	1066.46	292.413	329.38	975.645	310.896	1.65017	3.14965e-07	6.52186e-06	Crebl2	6	142901634	142931268	+	6182	protein_coding	NA && -	-
MGP_C57BL6NJ_G0013328	1038.28	968.141	230.468	359.494	1003.21	294.981	1.76615	3.18287e-07	6.58137e-06	MGP_C57BL6NJ_G0013328	5	21760514	21763542	-	1591	processed_pseudogene	NA && -	-
MGP_C57BL6NJ_G0004437	368.492	300.977	38.2596	90.3441	334.735	64.3018	2.38107	3.19337e-07	6.5938e-06	MGP_C57BL6NJ_G0004437	6	97036685	97395369	+	5727	antisense	NA && -	-
MGP_C57BL6NJ_G0021177	255.369	249.811	59.2113	54.5829	252.59	56.8971	2.15015	3.30269e-07	6.80039e-06	Polr3g	13	85122277	85159239	-	3936	protein_coding	NA && -	-
MGP_C57BL6NJ_G0026011	59.362	87.2832	1.82188	0	73.3226	0.910942	6.31263	3.37952e-07	6.92943e-06	Lamc3	2	31225682	31291124	+	6091	protein_coding	NA && -	-
MGP_C57BL6NJ_G0017895	5805.16	3471.26	1528.56	1338.22	4638.21	1433.39	1.69403	3.39365e-07	6.93901e-06	Mbd3	10	83798025	83805034	-	1912	protein_coding	NA && PF14048:C-terminal domain of methyl-CpG binding protein 2 and 3|PF01429:Methyl-CpG binding domain|PF16564:p55-binding region of Methyl-CpG-binding domain proteins MBD	MBD
MGP_C57BL6NJ_G0029357	801.947	1055.42	232.29	317.145	928.686	274.718	1.75767	3.40431e-07	6.95113e-06	Ldlrap1	4	142058744	142085192	-	7010	protein_coding	NA && -	-
MGP_C57BL6NJ_G0026984	1019.23	823.672	286.036	299.265	921.453	292.65	1.65457	3.46958e-07	7.07458e-06	Btbd3	2	146345059	146688149	+	2263	protein_coding	NA && PF08005:PHR domain|PF00651:BTB/POZ domain|PF07707:BTB And C-terminal Kelch	ZBTB
MGP_C57BL6NJ_G0035482	2895.3	2952.58	803.451	1146.24	2923.94	974.846	1.58476	3.59485e-07	7.31983e-06	Rora	9	70459613	71234723	+	13071	protein_coding	NA && -	THR-like
MGP_C57BL6NJ_G0028533	4286.39	7211.4	1671.58	1901.93	5748.89	1786.76	1.68603	3.64079e-07	7.4031e-06	Pnrc1	4	31959983	32009348	-	2095	protein_coding	NA && PF15365:Proline-rich nuclear receptor coactivator motif	-
MGP_C57BL6NJ_G0030636	556.659	1097.56	184.01	228.683	827.11	206.347	2.00361	3.66916e-07	7.45048e-06	Sh2b2	5	146086318	146116296	-	5406	protein_coding	NA && PF00017:SH2 domain|PF00169:PH domain|PF08916:Phenylalanine zipper	-
MGP_C57BL6NJ_G0016997	680.983	289.941	83.8067	112.93	485.462	98.3684	2.30267	3.67943e-07	7.46101e-06	Lamc2	1	163375286	163447458	-	8129	protein_coding	NA && -	-
MGP_C57BL6NJ_G0017658	5613.63	14487	2119.76	2745.14	10050.3	2432.45	2.04682	3.72342e-07	7.5398e-06	Ddit4	10	61263772	61265867	-	1685	protein_coding	NA && -	-
MGP_C57BL6NJ_G0022213	567.859	2584.38	285.125	239.977	1576.12	262.551	2.58593	3.89694e-07	7.85866e-06	Klf10	15	38234675	38241422	-	3045	protein_coding	NA && -	zf-C2H2
MGP_C57BL6NJ_G0025789	2078.79	2216.19	729.665	798.981	2147.49	764.323	1.49046	4.09166e-07	8.22871e-06	Mllt10	2	16100551	16290758	+	6011	protein_coding	NA && -	-
MGP_C57BL6NJ_G0034045	3072.26	3131.16	1054.87	1192.35	3101.71	1123.61	1.46495	4.16973e-07	8.36281e-06	Cnot7	8	40819563	40844438	-	5872	protein_coding	NA && -	-
MGP_C57BL6NJ_G0017859	249.768	166.54	22.7736	46.1131	208.154	34.4433	2.59621	4.20843e-07	8.42891e-06	Prtn3	10	83206584	83218547	+	1732	protein_coding	NA && PF00089:Trypsin	-
MGP_C57BL6NJ_G0025132	3068.9	2904.42	1056.69	1119.89	2986.66	1088.29	1.45646	4.25452e-07	8.49804e-06	Rela	19	2688916	2699563	+	2716	protein_coding	NA && PF16179:Rel homology dimerisation domain|PF00554:Rel homology DNA-binding domain	RHD
MGP_C57BL6NJ_G0030365	440.175	322.045	101.115	94.1084	381.11	97.6115	1.96448	4.31938e-07	8.61587e-06	Myo1h	5	121542013	121626337	+	5876	protein_coding	NA && -	-
MGP_C57BL6NJ_G0029588	108.644	442.435	31.883	38.5845	275.54	35.2337	2.96875	4.54264e-07	9.04891e-06	Tnfrsf9	4	160503569	160539038	+	2722	protein_coding	NA && -	-
MGP_C57BL6NJ_G0028377	1858.14	2585.39	694.138	782.982	2221.77	738.56	1.58909	4.61793e-07	9.14923e-06	Bcl10	3	154444489	154456033	+	4564	protein_coding	NA && -	-
MGP_C57BL6NJ_G0025708	353.932	254.827	59.2113	79.9922	304.379	69.6017	2.12863	4.73856e-07	9.36297e-06	Nanos1	19	62811912	62815838	+	3927	protein_coding	NA && PF05741:Nanos RNA binding domain	-
MGP_C57BL6NJ_G0018549	655.222	790.565	248.687	162.808	722.894	205.747	1.81274	4.81404e-07	9.48656e-06	Spdl1	11	34205509	34231682	-	3460	protein_coding	NA && -	-
MGP_C57BL6NJ_G0033494	48470.8	67664.5	13747	22389.3	58067.6	18068.2	1.68429	4.89361e-07	9.63043e-06	Aldoa	7	136187991	136193487	-	2925	protein_coding	NA && PF00274:Fructose-bisphosphate aldolase class-I	-
MGP_C57BL6NJ_G0031631	3170.83	3947.81	1028.45	1380.57	3559.32	1204.51	1.56326	4.93842e-07	9.69264e-06	Adipor2	6	125261311	125339171	-	6021	protein_coding	NA && -	-
MGP_C57BL6NJ_G0029540	7704.74	10229.2	2215.41	3488.6	8966.96	2852.01	1.6527	5.11514e-07	1.00132e-05	Plod1	4	157114956	157141936	-	6757	protein_coding	NA && -	-
MGP_C57BL6NJ_G0026245	288.97	1410.58	122.066	140.222	849.773	131.144	2.69649	5.35805e-07	1.04742e-05	Itga6	2	74070454	74195557	+	7364	protein_coding	NA && PF13517:Repeat domain in Vibrio, Colwellia, Bradyrhizobium and Shewanella|PF08441:Integrin alpha	-
MGP_C57BL6NJ_G0035319	44.8015	87.2832	0.910942	2.82325	66.0424	1.8671	5.15406	5.48681e-07	1.06975e-05	Acsbg1	9	55162347	55222829	-	3604	protein_coding	NA && PF00501:AMP-binding enzyme	-
MGP_C57BL6NJ_G0035452	2566.01	2525.19	868.128	981.551	2545.6	924.84	1.46076	5.69398e-07	1.1072e-05	Spg21	9	66978443	67011199	+	2745	protein_coding	NA && PF00561:alpha/beta hydrolase fold	-
MGP_C57BL6NJ_G0019606	680.983	479.556	175.812	155.279	580.269	165.545	1.80896	5.95206e-07	1.15432e-05	Dusp3	11	108184861	108200705	-	4675	protein_coding	NA && -	-
MGP_C57BL6NJ_G0032474	145.605	417.354	44.6362	47.0542	281.48	45.8452	2.61944	5.9855e-07	1.15928e-05	Arhgap33	7	30482109	30494860	-	4337	protein_coding	NA && PF07653:Variant SH3 domain|PF00620:RhoGAP domain	-
MGP_C57BL6NJ_G0019195	3602.04	3355.89	1176.03	1369.28	3478.97	1272.65	1.45083	6.05537e-07	1.16972e-05	Suz12	11	83609731	83656438	+	4936	protein_coding	NA && PF09733:VEFS-Box of polycomb protein	-
novel.143	5679.71	4183.57	1867.43	1537.73	4931.64	1702.58	1.53426	6.11287e-07	1.17928e-05	-	12	116454580	116456083	-	884	-	- && sp|P07901|HS90A_MOUSE Heat shock protein HSP 90-alpha OS=Mus musculus OX=10090 GN=Hsp90aa1 PE=1 SV=4 && PF00183:Hsp90 protein	-
MGP_C57BL6NJ_G0018447	53.7618	71.2311	0.910942	1.88217	62.4965	1.39656	5.49056	6.1388e-07	1.18273e-05	Plek	11	14969625	15010841	-	3935	protein_coding	NA && PF00169:PH domain|PF00610:Domain found in Dishevelled, Egl-10, and Pleckstrin (DEP)	-
MGP_C57BL6NJ_G0022154	3477.72	4272.86	1247.08	1514.2	3875.29	1380.64	1.48905	6.99928e-07	1.34674e-05	Basp1	15	24353400	24406620	-	1847	protein_coding	NA && PF05466:Brain acid soluble protein 1 (BASP1 protein)	-
MGP_C57BL6NJ_G0022594	5012.17	3308.74	1472.99	1314.69	4160.45	1393.84	1.57757	7.09641e-07	1.36364e-05	Nup50	15	88996003	89016610	+	4741	protein_coding	NA && -	-
MGP_C57BL6NJ_G0036342	862.429	1153.74	337.049	315.263	1008.09	326.156	1.62818	7.14347e-07	1.3691e-05	Fam3a	X	72357947	72366500	-	2485	protein_coding	NA && PF15711:Interleukin-like EMT inducer	-
novel.844	66.0822	58.1888	1.82188	2.82325	62.1355	2.32257	4.74448	7.2256e-07	1.38304e-05	-	X	102585808	102588738	-	1659	-	- && sp|P11369|LORF2_MOUSE LINE-1 retrotransposable element ORF2 protein OS=Mus musculus OX=10090 GN=Pol PE=1 SV=2 && -	-
MGP_C57BL6NJ_G0019429	98.5633	120.391	10.9313	15.9984	109.477	13.4649	3.02532	7.51161e-07	1.43404e-05	Cisd3	11	103231880	103235249	+	777	protein_coding	NA && PF09360:Iron-binding zinc finger CDGSH type	-
MGP_C57BL6NJ_G0033483	1600.53	2113.86	512.861	701.108	1857.2	606.984	1.61363	7.68839e-07	1.46399e-05	Nupr1	7	135996636	136005683	-	2514	protein_coding	NA && -	-
MGP_C57BL6NJ_G0022828	92.9632	47.153	4.55471	1.88217	70.0581	3.21844	4.43722	7.80918e-07	1.48314e-05	Amhr2	15	108523953	108533256	+	2002	protein_coding	NA && PF00069:Protein kinase domain	-
MGP_C57BL6NJ_G0020505	10128.5	6370.67	2944.17	2538.1	8249.59	2741.14	1.58949	8.03898e-07	1.52481e-05	MGP_C57BL6NJ_G0020505	12	116459485	116469997	-	2929	protein_coding	NA && -	-
novel.495	301.29	356.156	77.4301	93.1674	328.723	85.2987	1.94687	8.23675e-07	1.5583e-05	-	3	138418017	138418528	-	512	-	- && sp|P17182|ENOA_MOUSE Alpha-enolase OS=Mus musculus OX=10090 GN=Eno1 PE=1 SV=3 && PF00113:Enolase, C-terminal TIM barrel domain	-
MGP_C57BL6NJ_G0028658	1934.31	1283.16	499.196	543.947	1608.73	521.572	1.62482	8.40484e-07	1.58601e-05	Fbxo10	4	44884729	44934576	-	4691	protein_coding	NA && -	-
MGP_C57BL6NJ_G0021727	228.488	71.2311	18.2188	15.0573	149.859	16.6381	3.1688	8.49954e-07	1.60182e-05	Ppp1r3e	14	51316263	51321154	-	2508	protein_coding	NA && PF03370:Carbohydrate/starch-binding module (family 21)	-
MGP_C57BL6NJ_G0019739	4491.35	2958.6	1317.22	1193.29	3724.98	1255.26	1.56913	8.6158e-07	1.62165e-05	Kcnj2	11	118193006	118205834	+	5430	protein_coding	NA && PF08466:Inward rectifier potassium channel N-terminal|PF17655:Inward rectifier potassium channel C-terminal domain|PF01007:Inward rectifier potassium channel transmembrane domain	-
MGP_C57BL6NJ_G0027600	719.064	1036.36	207.695	303.97	877.713	255.833	1.77908	8.65006e-07	1.62601e-05	Abhd18	3	40441137	40554257	+	10306	protein_coding	NA && -	-
novel.457	97.4433	56.1823	3.64377	6.58759	76.8128	5.11568	3.91017	8.92949e-07	1.67639e-05	-	2	192336277	192357328	-	1264	-	- && - && -	-
MGP_C57BL6NJ_G0020887	1099.88	1421.61	403.548	447.956	1260.74	425.752	1.56642	9.01572e-07	1.69042e-05	Jarid2	13	44728112	44940238	+	9715	protein_coding	NA && -	ARID
MGP_C57BL6NJ_G0023474	696.664	623.021	212.25	212.685	659.842	212.467	1.63474	9.27936e-07	1.73763e-05	Rcan1	16	96468810	96543347	-	2506	protein_coding	NA && -	-
MGP_C57BL6NJ_G0024382	4300.95	5939.27	1628.77	1961.22	5120.11	1794.99	1.51228	9.57968e-07	1.78703e-05	Vapa	17	70339150	70374010	-	1640	protein_coding	NA && PF00635:MSP (Major sperm protein) domain	-
MGP_C57BL6NJ_G0024566	86.2429	46.1497	0	3.76434	66.1963	1.88217	5.15014	9.8502e-07	1.8347e-05	Lama3	18	9991785	10262102	+	10748	protein_coding	NA && -	-
MGP_C57BL6NJ_G0023320	773.946	1085.52	254.153	323.733	929.734	288.943	1.68646	9.86023e-07	1.8347e-05	Cpox	16	59461796	59474033	+	3153	protein_coding	NA && PF01218:Coproporphyrinogen III oxidase	-
MGP_C57BL6NJ_G0035373	150.085	140.456	26.4173	23.5271	145.27	24.9722	2.53983	9.90183e-07	1.84011e-05	Sema7a	9	58779990	58802730	+	3296	protein_coding	NA && PF01403:Sema domain|PF13895:Immunoglobulin domain	-
MGP_C57BL6NJ_G0021174	4141.9	5417.58	944.647	1854.88	4779.74	1399.76	1.77187	1.01925e-06	1.88878e-05	Arrdc3	13	84267611	84280379	+	6329	protein_coding	NA && PF00339:Arrestin (or S-antigen), N-terminal domain|PF02752:Arrestin (or S-antigen), C-terminal domain	-
MGP_C57BL6NJ_G0021956	9736.49	11566.5	3274.84	4406.16	10651.5	3840.5	1.47173	1.02941e-06	1.89777e-05	Fndc3a	14	70215826	70405422	-	10000	protein_coding	NA && PF00041:Fibronectin type III domain	-
MGP_C57BL6NJ_G0017084	352.812	409.328	93.8271	116.694	381.07	105.261	1.85664	1.09519e-06	1.99982e-05	Slc19a2	1	175371088	175387428	+	3838	protein_coding	NA && PF01770:Reduced folate carrier	-
MGP_C57BL6NJ_G0020679	178.086	110.358	12.7532	27.2914	144.222	20.0223	2.84981	1.11295e-06	2.02972e-05	Hist1h2bm	13	19677882	19678262	+	381	protein_coding	NA && PF00125:Core histone H2A/H2B/H3/H4	-
MGP_C57BL6NJ_G0016543	993.474	1624.27	431.787	383.021	1308.87	407.404	1.68401	1.19436e-06	2.17549e-05	Usp37	1	77956862	78071875	-	11081	protein_coding	NA && PF00443:Ubiquitin carboxyl-terminal hydrolase|PF16674:N-terminal of ubiquitin carboxyl-terminal hydrolase 37	-
MGP_C57BL6NJ_G0025747	4368.15	2818.14	1093.13	1309.99	3593.15	1201.56	1.58027	1.21327e-06	2.20719e-05	Celf2	2	3819230	4852467	-	25891	protein_coding	NA && -	-
MGP_C57BL6NJ_G0035802	2377.84	1997.48	716.001	859.21	2187.66	787.605	1.47382	1.25127e-06	2.27351e-05	Arih2	9	113586342	113644718	-	7462	protein_coding	NA && -	-
MGP_C57BL6NJ_G0030624	9199.99	8592.88	3643.77	3264.62	8896.44	3454.2	1.36486	1.25947e-06	2.28558e-05	Ywhag	5	145743847	145770592	-	5472	protein_coding	NA && -	-
MGP_C57BL6NJ_G0024333	2804.58	2768.98	1151.43	824.39	2786.78	987.911	1.49606	1.30657e-06	2.35939e-05	MGP_C57BL6NJ_G0024333	17	60520392	60545851	-	8227	protein_coding	NA && -	-
MGP_C57BL6NJ_G0035915	2107.91	2636.55	848.998	883.678	2372.23	866.338	1.45335	1.32808e-06	2.39528e-05	Oxsr1	9	125329806	125421809	-	5350	protein_coding	NA && -	-
MGP_C57BL6NJ_G0036668	742.585	609.979	240.489	175.983	676.282	208.236	1.69893	1.35189e-06	2.43224e-05	Wnk3	X	153171696	153299439	+	10511	protein_coding	NA && -	-
MGP_C57BL6NJ_G0017146	39.2013	53.1725	0	0	46.1869	0	8.08394	1.38608e-06	2.48766e-05	Pcp4l1	1	182833508	182857637	-	1577	protein_coding	NA && -	-
MGP_C57BL6NJ_G0035199	779.546	771.503	151.216	285.149	775.525	218.183	1.83006	1.41311e-06	2.53308e-05	Slc37a4	9	44156894	44162413	+	2176	protein_coding	NA && PF07690:Major Facilitator Superfamily	-
MGP_C57BL6NJ_G0020195	3575.16	4100.3	1374.61	1536.79	3837.73	1455.7	1.3986	1.45711e-06	2.60241e-05	Sav1	12	71917729	71939906	-	2524	protein_coding	NA && PF00397:WW domain	-
MGP_C57BL6NJ_G0019421	1649.82	1881.1	595.756	688.874	1765.46	642.315	1.45882	1.47945e-06	2.6391e-05	Mrpl45	11	102825852	102841193	+	2596	protein_coding	NA && PF04280:Tim44-like domain	-
MGP_C57BL6NJ_G0020231	1220.84	1256.08	386.24	483.717	1238.46	434.978	1.50967	1.53056e-06	2.72366e-05	Snapc1	12	76186814	76208495	+	2125	protein_coding	NA && PF09808:Small nuclear RNA activating complex (SNAPc), subunit SNAP43	-
MGP_C57BL6NJ_G0019726	170.246	260.846	47.369	44.231	215.546	45.8	2.23528	1.53817e-06	2.73388e-05	Slc16a6	11	116436277	116461352	-	4795	protein_coding	NA && PF07690:Major Facilitator Superfamily	-
MGP_C57BL6NJ_G0021590	33098.2	110706	933.716	2972.89	71902.2	1953.3	5.20205	1.55733e-06	2.76459e-05	Ero1l	14	40598465	40634175	-	4335	protein_coding	NA && -	-
MGP_C57BL6NJ_G0034043	686.583	992.219	237.756	288.913	839.401	263.334	1.67292	1.58292e-06	2.80663e-05	Micu3	8	40604639	40681243	+	6157	protein_coding	NA && PF13833:EF-hand domain pair	-
MGP_C57BL6NJ_G0025152	9745.45	15737.1	3213.8	4898.34	12741.3	4056.07	1.6514	1.63677e-06	2.89164e-05	Gm9843	19	3144422	3146058	+	815	protein_coding	NA && PF04758:Ribosomal protein S30|PF00240:Ubiquitin family	-
MGP_C57BL6NJ_G0032542	1917.51	1229.99	513.772	525.125	1573.75	519.448	1.59894	1.64083e-06	2.89532e-05	Kctd15	7	35649096	35668547	-	4238	protein_coding	NA && -	-
MGP_C57BL6NJ_G0030955	47.0416	258.84	7.28754	17.8806	152.941	12.5841	3.60728	1.64872e-06	2.90575e-05	Fam71f2	6	27841038	27856724	+	1276	protein_coding	NA && PF12480:Protein of unknown function (DUF3699)	-
MGP_C57BL6NJ_G0032904	91.8431	244.794	29.1502	7.52867	168.319	18.3394	3.1964	1.669e-06	2.93444e-05	Nmb	7	86159851	86163011	-	793	protein_coding	NA && PF02044:Bombesin-like peptide	-
MGP_C57BL6NJ_G0036498	1808.86	2003.5	736.042	688.874	1906.18	712.458	1.41984	1.71021e-06	2.99882e-05	Atp7a	X	105744062	105847103	+	8734	protein_coding	NA && PF00702:haloacid dehalogenase-like hydrolase|PF00403:Heavy-metal-associated domain|PF00122:E1-E2 ATPase	-
MGP_C57BL6NJ_G0032844	388.653	216.703	67.4097	72.4635	302.678	69.9366	2.11289	1.71174e-06	2.99882e-05	Synm	7	71951729	71984890	-	7866	protein_coding	NA && -	-
MGP_C57BL6NJ_G0031655	165.766	48.1562	10.0204	8.46976	106.961	9.24506	3.52961	1.71525e-06	3.00117e-05	Slc6a12	6	127460138	127486329	+	3052	protein_coding	NA && PF00209:Sodium:neurotransmitter symporter family	-
MGP_C57BL6NJ_G0019924	993.474	1007.27	146.662	362.317	1000.37	254.49	1.9753	1.71717e-06	3.00117e-05	Slc16a3	11	129277843	129290291	+	5318	protein_coding	NA && PF07690:Major Facilitator Superfamily	-
MGP_C57BL6NJ_G0021719	306.89	530.722	124.799	74.3457	418.806	99.5724	2.07249	1.7866e-06	3.1188e-05	Cdh24	14	51058164	51069928	-	3344	protein_coding	NA && PF01049:Cadherin cytoplasmic region|PF00028:Cadherin domain	-
MGP_C57BL6NJ_G0023864	66.0822	105.342	0	0.941084	85.712	0.470542	7.53248	1.88475e-06	3.27844e-05	Cpne5	17	29806427	29897720	-	11739	protein_coding	NA && -	-
MGP_C57BL6NJ_G0030515	579.06	901.926	194.942	248.446	740.493	221.694	1.74049	1.91407e-06	3.32006e-05	Vps37b	5	132731940	132761041	-	2789	protein_coding	NA && PF07200:Modifier of rudimentary (Mod(r)) protein	-
MGP_C57BL6NJ_G0025180	6838.95	9907.14	2344.77	3356.85	8373.05	2850.81	1.55444	1.91546e-06	3.32006e-05	Prdx5	19	4083504	4086913	-	2139	protein_coding	NA && -	-
MGP_C57BL6NJ_G0024476	1274.6	962.122	360.733	405.607	1118.36	383.17	1.54518	1.98897e-06	3.4353e-05	MGP_C57BL6NJ_G0024476	17	89379374	89390854	+	2737	protein_coding	NA && PF12260:Protein-kinase domain of FAM69	-
MGP_C57BL6NJ_G0020943	1442.61	1579.12	379.863	610.764	1510.87	495.313	1.60919	1.99256e-06	3.43746e-05	Nfil3	13	53891020	53904878	-	2026	protein_coding	NA && PF07716:Basic region leucine zipper|PF06529:Vertebrate interleukin-3 regulated transcription factor	TF_bZIP
MGP_C57BL6NJ_G0032217	125.444	256.833	29.1502	38.5845	191.139	33.8673	2.49852	2.03498e-06	3.50651e-05	Fosb	7	18160456	18167782	-	3751	protein_coding	NA && -	TF_bZIP
MGP_C57BL6NJ_G0033437	1325	1170.8	488.265	395.255	1247.9	441.76	1.49797	2.03917e-06	3.50962e-05	Usp31	7	130647748	130715690	-	10304	protein_coding	NA && -	-
MGP_C57BL6NJ_G0016690	2393.52	3610.71	654.968	1162.24	3002.12	908.603	1.72445	2.0621e-06	3.54494e-05	Ackr3	1	95233942	95246709	+	3348	protein_coding	NA && -	-
MGP_C57BL6NJ_G0023565	10340.2	14815.1	4516.45	4760.95	12577.6	4638.7	1.4391	2.09191e-06	3.58777e-05	Tcp1	17	10987344	11001617	+	5030	protein_coding	NA && -	-
MGP_C57BL6NJ_G0033024	3587.48	2641.57	1229.77	999.432	3114.53	1114.6	1.48235	2.10701e-06	3.60514e-05	Emsy	7	105243711	105321973	-	17256	protein_coding	NA && PF03735:ENT domain	-
MGP_C57BL6NJ_G0017413	6286.77	6862.26	2750.14	2398.82	6574.52	2574.48	1.3526	2.10941e-06	3.60514e-05	Utrn	10	10020269	10533130	-	12435	protein_coding	NA && PF00569:Zinc finger, ZZ type|PF09069:EF-hand|PF00435:Spectrin repeat|PF00397:WW domain|PF00307:Calponin homology (CH) domain|PF09068:EF hand	-
MGP_C57BL6NJ_G0036980	226.248	213.693	43.7252	58.3472	219.97	51.0362	2.10819	2.16182e-06	3.68187e-05	MGP_C57BL6NJ_G0036980	9	58277170	58277723	+	554	pseudogene	NA && PF00061:Lipocalin / cytosolic fatty-acid binding protein family	-
MGP_C57BL6NJ_G0035389	2486.48	1583.14	672.276	705.813	2034.81	689.044	1.56206	2.19034e-06	3.72612e-05	Adpgk	9	60240867	60270024	+	2468	protein_coding	NA && -	-
MGP_C57BL6NJ_G0022716	880.35	1513.91	254.153	422.547	1197.13	338.35	1.82348	2.19468e-06	3.72918e-05	Rnd1	15	104129475	104144849	-	3091	protein_coding	NA && PF00071:Ras family	-
MGP_C57BL6NJ_G0028118	91.8431	115.374	12.7532	15.0573	103.609	13.9053	2.89867	2.25235e-06	3.82274e-05	Ptpn22	3	109047025	109104060	+	6690	protein_coding	NA && PF00102:Protein-tyrosine phosphatase	-
MGP_C57BL6NJ_G0025775	2549.21	3908.68	1022.08	1210.23	3228.94	1116.16	1.53266	2.3081e-06	3.90383e-05	Stam	2	11903871	11969784	+	8386	protein_coding	NA && PF00790:VHS domain|PF00018:SH3 domain	-
MGP_C57BL6NJ_G0021766	607.061	1004.26	225.003	262.563	805.659	243.783	1.72509	2.31135e-06	3.90482e-05	Rabggta	14	52251749	52258133	-	2630	protein_coding	NA && -	-
MGP_C57BL6NJ_G0032550	134.405	170.553	22.7736	32.938	152.479	27.8558	2.45411	2.44042e-06	4.10985e-05	Rhpn2	7	36431470	36499601	+	6299	protein_coding	NA && PF02185:Hr1 repeat|PF03097:BRO1-like domain	-
MGP_C57BL6NJ_G0026612	1307.08	1518.93	482.799	550.534	1413.01	516.667	1.45162	2.49862e-06	4.19642e-05	Traf6	2	107054359	107077632	+	7883	protein_coding	NA && PF13923:Zinc finger, C3HC4 type (RING finger)|PF02176:TRAF-type zinc finger|PF18048:TNF receptor-associated factor 6 zinc finger 2	-
MGP_C57BL6NJ_G0018536	45.9216	69.2246	2.73283	0	57.5731	1.36641	5.38149	2.50148e-06	4.19642e-05	Fgf18	11	32425690	32455192	-	624	protein_coding	NA && PF00167:Fibroblast growth factor	-
MGP_C57BL6NJ_G0025543	244.168	238.775	54.6565	65.8759	241.471	60.2662	2.00275	2.50396e-06	4.19642e-05	Frat2	19	42224428	42226555	-	2128	protein_coding	NA && -	-
MGP_C57BL6NJ_G0019186	5686.43	6080.73	1960.35	2538.1	5883.58	2249.23	1.38731	2.56872e-06	4.29827e-05	Wsb1	11	82791096	82807511	-	3987	protein_coding	NA && PF07525:SOCS box|PF00400:WD domain, G-beta repeat	-
MGP_C57BL6NJ_G0024624	1002.43	894.903	359.822	308.676	948.669	334.249	1.50478	2.57059e-06	4.29827e-05	Polr2d	18	30969254	30977005	+	956	protein_coding	NA && PF03874:RNA polymerase Rpb4	-
MGP_C57BL6NJ_G0036127	7461.69	7486.29	2472.3	3256.15	7473.99	2864.22	1.38376	2.64326e-06	4.39974e-05	Pgrmc1	X	32144844	32153222	+	1857	protein_coding	NA && -	-
MGP_C57BL6NJ_G0021967	710.104	566.839	160.326	233.389	638.472	196.857	1.69755	2.73717e-06	4.5472e-05	Htr2a	14	72457599	72542357	+	2971	protein_coding	NA && PF00001:7 transmembrane receptor (rhodopsin family)	-
MGP_C57BL6NJ_G0026626	418.894	566.839	122.066	167.513	492.867	144.79	1.76796	2.833e-06	4.6837e-05	Abtb2	2	109086473	109245562	+	6032	protein_coding	NA && -	ZBTB
MGP_C57BL6NJ_G0019828	221.768	608.976	61.0331	103.519	415.372	82.2762	2.33722	2.85351e-06	4.71231e-05	1810032O08Rik	11	124515266	124519406	+	2777	protein_coding	NA && -	-
MGP_C57BL6NJ_G0040232	133.285	78.2539	13.6641	14.1163	105.769	13.8902	2.92761	3.08063e-06	5.07027e-05	MGP_C57BL6NJ_G0040232	3	67064019	67084458	-	4437	transcribed_processed_pseudogene	NA && -	-
novel.38	430.095	602.956	161.237	157.161	516.525	159.199	1.69842	3.12787e-06	5.14225e-05	-	1	65963297	65964368	-	373	-	- && sp|Q8R107|PRLD1_MOUSE PRELI domain-containing protein 1, mitochondrial OS=Mus musculus OX=10090 GN=Prelid1 PE=1 SV=1 && -	-
MGP_C57BL6NJ_G0027879	832.188	936.037	255.975	345.378	884.113	300.676	1.55632	3.15686e-06	5.1841e-05	Dennd4b	3	93967263	93982759	+	6031	protein_coding	NA && PF02141:DENN (AEX-3) domain|PF03455:dDENN domain|PF03456:uDENN domain	-
MGP_C57BL6NJ_G0036555	4536.15	3728.1	1687.07	1517.03	4132.12	1602.05	1.3669	3.18431e-06	5.22334e-05	Cstf2	X	135071401	135099055	+	9209	protein_coding	NA && -	-
MGP_C57BL6NJ_G0018909	1053.96	1545.01	342.514	497.834	1299.48	420.174	1.62925	3.27153e-06	5.36042e-05	Vamp2	11	71604743	71608637	+	3809	protein_coding	NA && -	-
MGP_C57BL6NJ_G0024032	78.4027	47.153	4.55471	2.82325	62.7778	3.68898	4.08481	3.31539e-06	5.42622e-05	Ltb	17	36688812	36690725	+	1548	protein_coding	NA && -	-
MGP_C57BL6NJ_G0023571	2574.97	3331.81	1200.62	998.491	2953.39	1099.56	1.42549	3.32828e-06	5.44125e-05	Mllt4	17	12051352	12223966	+	9095	protein_coding	NA && PF01843:DIL domain|PF00498:FHA domain|PF00595:PDZ domain|PF00788:Ras association (RalGDS/AF-6) domain	-
MGP_C57BL6NJ_G0011350	445.775	954.096	197.675	178.806	699.935	188.24	1.89513	3.45221e-06	5.62507e-05	MGP_C57BL6NJ_G0011350	14	34935443	34935778	+	336	processed_pseudogene	NA && PF01253:Translation initiation factor SUI1	-
MGP_C57BL6NJ_G0018728	1813.34	2633.54	736.952	848.858	2223.44	792.905	1.48776	3.513e-06	5.71594e-05	Fam114a2	11	58838941	58877751	-	3155	protein_coding	NA && -	-
MGP_C57BL6NJ_G0029941	30.241	51.166	0	0	40.7035	0	7.90213	3.63529e-06	5.8972e-05	Otop1	5	38624784	38654642	+	3441	protein_coding	NA && -	-
MGP_C57BL6NJ_G0021961	892.67	1132.67	284.214	397.138	1012.67	340.676	1.57206	3.69116e-06	5.98122e-05	Rb1	14	70916369	71063708	-	6015	protein_coding	NA && PF11934:Domain of unknown function (DUF3452)|PF08934:Rb C-terminal domain|PF01858:Retinoblastoma-associated protein A domain|PF01857:Retinoblastoma-associated protein B domain	-
MGP_C57BL6NJ_G0031919	4485.75	2790.05	1401.94	1080.36	3637.9	1241.15	1.55128	3.75465e-06	6.0774e-05	Bcat1	6	153992843	154092509	-	9322	protein_coding	NA && -	-
MGP_C57BL6NJ_G0028911	10999.9	9828.89	3865.13	4490.85	10414.4	4177.99	1.31769	3.7701e-06	6.09568e-05	Jak1	4	105275418	105396503	-	7227	protein_coding	NA && PF07714:Protein tyrosine kinase|PF18377:FERM F2 acyl-CoA binding protein-like domain|PF17887:Jak1 pleckstrin homology-like domain|PF18379:FERM F1 ubiquitin-like domain	-
MGP_C57BL6NJ_G0034291	7217.52	18602.4	3264.82	3934.67	12909.9	3599.75	1.84256	3.81742e-06	6.15229e-05	Hmox1	8	78476857	78486030	+	2161	protein_coding	NA && PF01126:Heme oxygenase	-
MGP_C57BL6NJ_G0027031	4132.94	7286.64	1411.96	2188.02	5709.79	1799.99	1.66555	3.81768e-06	6.15229e-05	Gzf1	2	157490072	157506138	+	4472	protein_coding	NA && PF00651:BTB/POZ domain	zf-C2H2
MGP_C57BL6NJ_G0019418	850.109	1492.84	391.705	350.083	1171.48	370.894	1.65952	3.87435e-06	6.22993e-05	Tbkbp1	11	102611918	102626777	-	3853	protein_coding	NA && -	-
MGP_C57BL6NJ_G0020266	72.8025	189.615	21.8626	10.3519	131.209	16.1073	3.02557	3.92234e-06	6.29332e-05	Plekhh1	12	81657174	81710410	+	6432	protein_coding	NA && PF00784:MyTH4 domain|PF00373:FERM central domain|PF00169:PH domain	-
MGP_C57BL6NJ_G0021506	85.1229	166.54	12.7532	22.586	125.832	17.6696	2.83519	3.9651e-06	6.34806e-05	Tnnc1	14	25351484	25354838	+	978	protein_coding	NA && PF13499:EF-hand domain pair|PF13833:EF-hand domain pair	-
MGP_C57BL6NJ_G0035260	1386.61	1586.15	544.744	582.531	1486.38	563.637	1.39908	4.03538e-06	6.45353e-05	Usp28	9	49153225	49213869	+	4496	protein_coding	NA && PF00443:Ubiquitin carboxyl-terminal hydrolase	-
MGP_C57BL6NJ_G0034711	6332.69	4875.82	2092.43	2265.19	5604.26	2178.81	1.36294	4.15606e-06	6.63208e-05	Slc7a5	8	129581885	129610708	-	3708	protein_coding	NA && -	-
MGP_C57BL6NJ_G0024320	377.453	619.008	120.244	161.867	498.231	141.055	1.8214	4.21836e-06	6.72124e-05	Sema6b	17	60053481	60072484	-	3977	protein_coding	NA && -	-
MGP_C57BL6NJ_G0025737	1489.65	1017.3	486.443	328.438	1253.48	407.441	1.62089	4.32918e-06	6.87015e-05	Camk1d	2	2440714	2913003	-	7427	protein_coding	NA && PF00069:Protein kinase domain	-
MGP_C57BL6NJ_G0020834	599.22	370.201	128.443	152.456	484.711	140.449	1.78667	4.37325e-06	6.9185e-05	Pxdc1	13	33820896	33845458	-	2103	protein_coding	NA && -	-
MGP_C57BL6NJ_G0019134	935.232	1250.06	333.405	423.488	1092.64	378.446	1.53	4.40913e-06	6.95579e-05	Nsrp1	11	80364957	80401485	-	3628	protein_coding	NA && PF09745:Coiled-coil domain-containing protein 55 (DUF2040)	-
novel.171	118.724	136.443	21.8626	23.5271	127.583	22.6949	2.49159	4.41222e-06	6.95579e-05	-	13	19712930	19714761	-	1309	-	- && sp|P10853|H2B1F_MOUSE Histone H2B type 1-F/J/L OS=Mus musculus OX=10090 GN=H2bc7 PE=1 SV=2 && PF00125:Core histone H2A/H2B/H3/H4	-
MGP_C57BL6NJ_G0011168	94.0832	127.413	10.0204	20.7039	110.748	15.3621	2.85288	4.53112e-06	7.12984e-05	MGP_C57BL6NJ_G0011168	12	73920285	73921253	-	969	processed_pseudogene	NA && -	-
MGP_C57BL6NJ_G0025008	1252.2	1196.88	495.553	418.783	1224.54	457.168	1.42133	4.54649e-06	7.14636e-05	Ctdp1	18	83419887	83482654	-	3910	protein_coding	NA && -	-
MGP_C57BL6NJ_G0019723	3721.89	4881.84	1634.23	1706.19	4301.86	1670.21	1.365	4.69036e-06	7.3489e-05	Gna13	11	116338124	116378158	+	6417	protein_coding	NA && -	-
MGP_C57BL6NJ_G0026298	1515.41	1536.99	543.833	626.762	1526.2	585.297	1.38277	4.75555e-06	7.43517e-05	Ssfa2	2	82557776	82596487	+	5599	protein_coding	NA && PF14722:Ki-ras-induced actin-interacting protein-IP3R-interacting domain|PF14723:Sperm-specific antigen 2 C-terminus	-
MGP_C57BL6NJ_G0027340	424.494	1076.49	143.018	220.214	750.494	181.616	2.04772	4.81352e-06	7.5178e-05	MGP_C57BL6NJ_G0027340	2	178463452	178485087	-	1746	protein_coding	NA && PF10520:B domain of TMEM189, localisation domain	-
MGP_C57BL6NJ_G0027693	3010.66	5813.86	1526.74	1348.57	4412.26	1437.66	1.61788	4.8988e-06	7.63745e-05	Ccnl1	3	67528954	67541052	-	6450	protein_coding	NA && -	-
MGP_C57BL6NJ_G0017999	1251.08	676.194	314.275	275.738	963.638	295.006	1.70728	4.90053e-06	7.63745e-05	Cry1	10	88951296	89009553	-	3014	protein_coding	NA && -	-
MGP_C57BL6NJ_G0034859	1327.25	1191.87	493.731	462.072	1259.56	477.902	1.39802	5.07212e-06	7.86312e-05	Cep295	9	12700398	12742217	-	11625	protein_coding	NA && -	-
MGP_C57BL6NJ_G0034234	723.545	475.543	212.25	147.75	599.544	180	1.73514	5.3286e-06	8.24333e-05	Haus8	8	74358615	74399661	-	5231	protein_coding	NA && -	-
MGP_C57BL6NJ_G0028796	8661.25	6321.51	2479.59	3162.04	7491.38	2820.81	1.4091	5.37252e-06	8.28507e-05	Tnc	4	65136408	65224146	-	7772	protein_coding	NA && PF00147:Fibrinogen beta and gamma chains, C-terminal globular domain|PF18720:Tenascin EGF domain|PF00041:Fibronectin type III domain	-
MGP_C57BL6NJ_G0024046	1423.57	704.285	269.639	351.966	1063.93	310.802	1.77508	5.38026e-06	8.28831e-05	Cdsn	17	37185589	37191720	+	2681	protein_coding	NA && -	-
MGP_C57BL6NJ_G0025374	16287.6	9980.38	5126.78	4308.28	13134	4717.53	1.47716	5.67389e-06	8.71322e-05	Psat1	19	14169427	14211761	-	4254	protein_coding	NA && PF00266:Aminotransferase class-V	-
MGP_C57BL6NJ_G0016153	217.287	448.455	40.9924	95.0495	332.871	68.021	2.29265	5.73095e-06	8.78248e-05	4930447F24Rik	9	113049477	113054379	+	1503	processed_transcript	NA && -	-
MGP_C57BL6NJ_G0029612	540.978	838.721	217.715	228.683	689.85	223.199	1.62842	5.9525e-06	9.09351e-05	Kcnab2	4	162129559	162222589	-	5578	protein_coding	NA && -	-
MGP_C57BL6NJ_G0035756	463.696	618.005	194.942	147.75	540.85	171.346	1.65841	6.01945e-06	9.18623e-05	Ifrd2	9	112454623	112460331	+	2637	protein_coding	NA && PF04836:Interferon-related protein conserved region|PF05004:Interferon-related developmental regulator (IFRD)	-
novel.482	183.686	79.2571	10.0204	24.4682	131.472	17.2443	2.93149	6.12871e-06	9.34326e-05	-	3	100617671	100621488	+	3545	-	- && sp|P84227|H32_BOVIN Histone H3.2 OS=Bos taurus OX=9913 PE=1 SV=2 && -	-
MGP_C57BL6NJ_G0020099	1000.19	1035.36	376.219	394.314	1017.78	385.267	1.40155	6.40566e-06	9.72508e-05	Dnajb9	12	44041413	44045584	-	1865	protein_coding	NA && PF00226:DnaJ domain	-
MGP_C57BL6NJ_G0007278	67.2023	158.514	17.3079	12.2341	112.858	14.771	2.93428	6.67051e-06	0.000101063	Gm26762	7	35197538	35203854	+	5281	lincRNA	NA && -	-
MGP_C57BL6NJ_G0016705	695.544	409.328	102.026	191.04	552.436	146.533	1.91462	6.73825e-06	0.000101937	Hes6	1	96515904	96518459	-	1808	protein_coding	NA && -	bHLH
MGP_C57BL6NJ_G0033589	1186.12	891.894	392.616	358.553	1039.01	375.585	1.46772	6.79721e-06	0.000102664	Htra1	7	140702596	140755365	+	2879	protein_coding	NA && PF17820:PDZ domain|PF00219:Insulin-like growth factor binding protein|PF07648:Kazal-type serine protease inhibitor domain|PF13365:Trypsin-like peptidase domain	-
MGP_C57BL6NJ_G0024253	2515.61	2055.67	818.937	957.083	2285.64	888.01	1.36391	6.87773e-06	0.000103774	Ccnd3	17	50729718	50841654	+	8807	protein_coding	NA && PF00134:Cyclin, N-terminal domain	-
MGP_C57BL6NJ_G0018913	77.2826	48.1562	4.55471	4.70542	62.7194	4.63007	3.75871	7.11002e-06	0.000106949	Aloxe3	11	71644982	71669261	+	6375	protein_coding	NA && -	-
MGP_C57BL6NJ_G0001218	284.49	107.348	40.9924	27.2914	195.919	34.1419	2.51847	7.40091e-06	0.000111097	MGP_C57BL6NJ_G0001218	3	51686150	51690103	+	2464	TEC	NA && -	-
novel.795	2674.65	2999.73	1024.81	1235.64	2837.19	1130.23	1.32793	7.6857e-06	0.000115254	-	LVXM01049178.1	1	2231	+	540	-	- && - && -	-
MGP_C57BL6NJ_G0023752	948.672	1319.28	375.308	438.545	1133.98	406.927	1.47886	7.75217e-06	0.000116132	Tsr3	17	25354255	25356883	+	1192	protein_coding	NA && PF04068:Possible Fer4-like domain in RNase L inhibitor, RLI|PF04034:Ribosome biogenesis protein, C-terminal	-
MGP_C57BL6NJ_G0025101	1225.32	1661.39	564.784	508.186	1443.36	536.485	1.42796	7.76851e-06	0.000116258	Rin1	19	2033972	2040246	+	4218	protein_coding	NA && -	-
MGP_C57BL6NJ_G0027160	1181.64	1752.69	371.665	594.765	1467.16	483.215	1.60264	8.00586e-06	0.000119688	Acss2	2	165048727	165119871	+	10163	protein_coding	NA && -	-
MGP_C57BL6NJ_G0017624	277.769	373.211	84.7176	103.519	325.49	94.1185	1.79086	8.10731e-06	0.000121082	Cep85l	10	54101294	54208785	-	2691	protein_coding	NA && -	-
MGP_C57BL6NJ_G0005107	495.057	274.892	102.026	110.107	384.974	106.066	1.85911	8.18961e-06	0.000122087	Ptgs2os2	1	160148696	160154001	-	1745	lincRNA	NA && -	-
MGP_C57BL6NJ_G0003709	40.3214	63.2051	2.73283	1.88217	51.7632	2.3075	4.48617	8.30125e-06	0.000123226	Gm13713	2	88519063	88557005	+	902	antisense	NA && -	-
MGP_C57BL6NJ_G0027980	26.8809	45.1465	0	0	36.0137	0	7.72552	8.32189e-06	0.000123408	MGP_C57BL6NJ_G0027980	3	99159372	99170483	+	1126	protein_coding	NA && PF05694:56kDa selenium binding protein (SBP56)	-
MGP_C57BL6NJ_G0028347	2632.09	2204.15	944.647	993.785	2418.12	969.216	1.31893	8.50222e-06	0.000125955	Tspan5	3	146702010	146882690	+	7003	protein_coding	NA && -	-
MGP_C57BL6NJ_G0029477	28.0009	43.14	0	0	35.5705	0	7.70746	8.76544e-06	0.000129723	Slc25a34	4	149736817	149741596	-	2670	protein_coding	NA && -	-
MGP_C57BL6NJ_G0020521	6812.07	6831.16	2920.48	2857.13	6821.62	2888.81	1.23964	8.93516e-06	0.000131836	Eif5	12	117460451	117472919	+	3421	protein_coding	NA && -	-
MGP_C57BL6NJ_G0034671	501.777	645.093	204.051	188.217	573.435	196.134	1.54804	9.23352e-06	0.000135754	Mphosph6	8	125093506	125103876	-	1054	protein_coding	NA && PF10175:M-phase phosphoprotein 6	-
MGP_C57BL6NJ_G0016363	165.766	165.537	26.4173	44.231	165.651	35.3241	2.2306	9.23768e-06	0.000135754	Mfsd9	1	41246218	41267766	-	5125	protein_coding	NA && PF07690:Major Facilitator Superfamily	-
MGP_C57BL6NJ_G0033824	637.302	735.386	203.14	272.914	686.344	238.027	1.52819	9.32984e-06	0.000136835	Ctxn1	8	1282278	1283904	-	1224	protein_coding	NA && -	-
MGP_C57BL6NJ_G0018455	3651.32	2833.19	1224.31	1352.34	3242.26	1288.32	1.33145	9.38071e-06	0.000137443	Spred2	11	18201225	18311107	+	4681	protein_coding	NA && PF00568:WH1 domain|PF05210:Sprouty protein (Spry)	-
MGP_C57BL6NJ_G0035530	3406.04	3529.45	1278.05	1549.02	3467.74	1413.54	1.29473	9.55275e-06	0.000139824	Mapk6	9	77689115	77732946	-	5366	protein_coding	NA && PF00069:Protein kinase domain	-
MGP_C57BL6NJ_G0027849	343.852	320.038	88.3614	112.93	331.945	100.646	1.72187	9.69343e-06	0.000141601	Efna3	3	92909250	92918314	-	2434	protein_coding	NA && PF00812:Ephrin	-
MGP_C57BL6NJ_G0016901	434.575	1007.27	185.832	212.685	720.921	199.259	1.85584	9.80803e-06	0.000143133	Btg2	1	142745774	142749724	-	2743	protein_coding	NA && PF07742:BTG family	-
MGP_C57BL6NJ_G0017517	30.241	39.1269	0	0	34.684	0	7.67063	9.90269e-06	0.000144137	Hey2	10	29918729	29929169	-	2550	protein_coding	NA && PF00010:Helix-loop-helix DNA-binding domain|PF07527:Hairy Orange	bHLH
MGP_C57BL6NJ_G0020101	200.487	246.801	51.0128	64.9348	223.644	57.9738	1.94863	9.90626e-06	0.000144137	Nrcam	12	44158950	44447155	+	7581	protein_coding	NA && PF13882:Bravo-like intracellular region|PF00041:Fibronectin type III domain|PF07679:Immunoglobulin I-set domain|PF13927:Immunoglobulin domain	-
MGP_C57BL6NJ_G0035370	1172.68	1582.13	536.545	502.539	1377.41	519.542	1.4068	1.01116e-05	0.000146979	Clk3	9	58572482	58589394	-	2494	protein_coding	NA && PF00069:Protein kinase domain	-
MGP_C57BL6NJ_G0024780	33.6011	35.1139	0	0	34.3575	0	7.65643	1.03024e-05	0.000149604	2900055J20Rik	18	40159728	40160450	+	723	protein_coding	NA && -	-
MGP_C57BL6NJ_G0036096	483.856	506.644	169.435	174.101	495.25	171.768	1.52779	1.04484e-05	0.000151345	Jade3	X	15713282	15810796	+	5162	protein_coding	NA && PF10513:Enhancer of polycomb-like|PF13832:PHD-zinc-finger like domain|PF13831:PHD-finger	-
MGP_C57BL6NJ_G0017547	226.248	633.054	95.649	104.46	429.651	100.055	2.10333	1.07144e-05	0.000154517	Tube1	10	38788110	38806685	+	2929	protein_coding	NA && PF00091:Tubulin/FtsZ family, GTPase domain|PF03953:Tubulin C-terminal domain	-
MGP_C57BL6NJ_G0017132	48.1616	49.1595	0.910942	2.82325	48.6606	1.8671	4.71154	1.10354e-05	0.000158834	Nos1ap	1	181829617	182141892	-	6589	protein_coding	NA && PF00640:Phosphotyrosine interaction domain (PTB/PID)	-
MGP_C57BL6NJ_G0021926	7415.77	5783.77	1693.44	2963.47	6599.77	2328.46	1.50306	1.11681e-05	0.000160273	Loxl2	14	67090148	67183974	+	5401	protein_coding	NA && -	-
MGP_C57BL6NJ_G0020140	804.187	2146.97	454.56	353.848	1475.58	404.204	1.86835	1.12245e-05	0.000160925	Nfkbia	12	56166435	56169679	-	1585	protein_coding	NA && PF00023:Ankyrin repeat|PF12796:Ankyrin repeats (3 copies)	-
MGP_C57BL6NJ_G0034746	11661.8	12668.1	4642.16	5574.98	12165	5108.57	1.25176	1.16517e-05	0.000166724	Tcf25	8	131233507	131265712	+	3765	protein_coding	NA && PF04910:Transcriptional repressor TCF25	-
MGP_C57BL6NJ_G0022549	281.13	95.3092	36.4377	29.1736	188.219	32.8057	2.51847	1.20322e-05	0.000171833	2024-09-03	15	86022620	86042376	+	4971	protein_coding	NA && -	-
MGP_C57BL6NJ_G0019394	4000.78	2967.63	1464.8	1303.4	3484.2	1384.1	1.33178	1.2689e-05	0.000180862	Hoxb9	11	101661426	101666564	+	2574	protein_coding	NA && -	Homeobox
MGP_C57BL6NJ_G0035631	79.5227	156.508	10.9313	23.5271	118.015	17.2292	2.77952	1.28025e-05	0.000182302	Trpc1	9	99613043	99667637	-	8030	protein_coding	NA && PF08344:Transient receptor ion channel II|PF00520:Ion transport protein	-
MGP_C57BL6NJ_G0026952	1216.36	2528.2	583.914	624.88	1872.28	604.397	1.63148	1.30167e-05	0.000184993	Smox	2	139170042	139204550	+	3894	protein_coding	NA && PF01593:Flavin containing amine oxidoreductase	-
MGP_C57BL6NJ_G0010868	147.845	145.472	29.1502	34.8201	146.658	31.9851	2.1974	1.30939e-05	0.000185911	MGP_C57BL6NJ_G0010868	11	20175023	20175668	-	646	processed_pseudogene	NA && -	-
MGP_C57BL6NJ_G0034139	984.513	791.568	327.028	340.673	888.041	333.85	1.41124	1.33777e-05	0.000189757	Klhl2	8	67174476	67291012	-	3025	protein_coding	NA && PF07707:BTB And C-terminal Kelch|PF00651:BTB/POZ domain|PF01344:Kelch motif	ZBTB
MGP_C57BL6NJ_G0029294	1085.32	1171.8	408.102	474.307	1128.56	441.204	1.3551	1.36923e-05	0.000193844	Phactr4	4	139352416	139431054	-	4960	protein_coding	NA && PF02755:RPEL repeat	-
MGP_C57BL6NJ_G0031363	238.568	448.455	81.0739	103.519	343.512	92.2966	1.89716	1.41418e-05	0.000199822	Wdr54	6	86442523	86449532	-	6535	protein_coding	NA && -	-
MGP_C57BL6NJ_G0029270	15.6805	55.179	0	0	35.4298	0	7.70315	1.41777e-05	0.000200138	Gm853	4	137155406	137168690	-	2314	protein_coding	NA && PF02784:Pyridoxal-dependent decarboxylase, pyridoxal binding domain|PF00278:Pyridoxal-dependent decarboxylase, C-terminal sheet domain	-
MGP_C57BL6NJ_G0028193	8989.42	11306.7	3696.6	4595.31	10148.1	4145.96	1.29146	1.46603e-05	0.000206157	Sars	3	114081543	114101862	-	5142	protein_coding	NA && -	-
MGP_C57BL6NJ_G0024663	18224.1	28928.9	8483.61	9651.76	23576.5	9067.68	1.37856	1.48222e-05	0.000208234	Hspa9	18	34444840	34461824	-	3932	protein_coding	NA && PF00012:Hsp70 protein	-
MGP_C57BL6NJ_G0027166	650.742	710.305	195.853	281.384	680.523	238.618	1.51231	1.49982e-05	0.000210505	Procr	2	165297804	165302148	+	2031	protein_coding	NA && PF16497:MHC-I family domain	-
MGP_C57BL6NJ_G0021778	810.907	801.601	309.72	311.499	806.254	310.61	1.37612	1.56241e-05	0.000218039	Sdr39u1	14	52457250	52460196	-	1226	protein_coding	NA && PF08338:Domain of unknown function (DUF1731)	-
MGP_C57BL6NJ_G0018011	23936.3	29816.7	11025.1	11779.6	26876.5	11402.3	1.23703	1.57685e-05	0.000219646	Hsp90b1	10	90638209	90655281	-	4032	protein_coding	NA && PF00183:Hsp90 protein	-
MGP_C57BL6NJ_G0035757	651.862	875.842	184.921	312.44	763.852	248.681	1.61957	1.57691e-05	0.000219646	Sema3b	9	112465339	112476892	-	4777	protein_coding	NA && PF01403:Sema domain	-
MGP_C57BL6NJ_G0027726	292.33	279.908	91.0942	83.7565	286.119	87.4254	1.71027	1.58541e-05	0.000220619	Serpini1	3	77992179	78087341	+	7290	protein_coding	NA && -	-
MGP_C57BL6NJ_G0026661	1293.64	1129.67	449.095	508.186	1211.65	478.64	1.33992	1.59077e-05	0.000221157	Bdnf	2	115669430	115721724	+	6199	protein_coding	NA && -	-
MGP_C57BL6NJ_G0033864	2265.84	2136.93	782.5	997.549	2201.39	890.024	1.30653	1.6106e-05	0.000223701	Pcid2	8	10760171	10789505	-	3084	protein_coding	NA && -	-
MGP_C57BL6NJ_G0018891	82.8828	114.371	19.1298	4.70542	98.6269	11.9176	3.04552	1.61847e-05	0.000224582	Ntn1	11	70642101	70843812	-	6277	protein_coding	NA && -	-
MGP_C57BL6NJ_G0022486	2434.96	2629.53	768.835	1169.77	2532.25	969.302	1.38552	1.65639e-05	0.00022941	Kdelr3	15	82937899	82950782	+	1414	protein_coding	NA && PF00810:ER lumen protein retaining receptor	-
MGP_C57BL6NJ_G0029146	1484.05	2164.02	681.385	718.047	1824.04	699.716	1.38248	1.6864e-05	0.000233346	Rlf	4	127062523	127136528	-	6990	protein_coding	NA && -	zf-C2H2
MGP_C57BL6NJ_G0026823	1737.18	2745.91	836.245	849.799	2241.54	843.022	1.41102	1.73131e-05	0.000238661	Ctdspl2	2	128986240	129047969	+	9158	protein_coding	NA && PF03031:NLI interacting factor-like phosphatase	-
MGP_C57BL6NJ_G0020544	2151.59	2222.21	907.299	932.615	2186.9	919.957	1.24927	1.73594e-05	0.000239074	Cep170b	12	118757063	118783514	+	6624	protein_coding	NA && -	-
MGP_C57BL6NJ_G0028569	2053.03	3165.27	938.271	1047.43	2609.15	992.849	1.39409	1.75664e-05	0.000241698	Dcaf12	4	40682276	40705959	-	3442	protein_coding	NA && -	-
MGP_C57BL6NJ_G0023669	651.862	440.429	186.743	182.57	546.146	184.657	1.56394	1.81654e-05	0.000248774	Thoc6	17	23564480	23570755	-	2026	protein_coding	NA && -	-
MGP_C57BL6NJ_G0017853	168.006	213.693	45.5471	51.7596	190.85	48.6534	1.97264	1.82207e-05	0.000249068	Fstl3	10	83095071	83101542	+	2445	protein_coding	NA && PF07648:Kazal-type serine protease inhibitor domain	-
MGP_C57BL6NJ_G0033001	272.169	363.178	105.669	87.5208	317.674	96.5951	1.71777	1.83169e-05	0.000250149	Nars2	7	103502247	103628973	+	6967	protein_coding	NA && PF01336:OB-fold nucleic acid binding domain|PF00152:tRNA synthetases class II (D, K and N)	-
MGP_C57BL6NJ_G0027576	10686.3	10073.7	4303.29	4740.24	10380	4521.77	1.19884	1.85329e-05	0.000252864	Anxa5	3	35895114	35922728	-	1777	protein_coding	NA && PF00191:Annexin	-
MGP_C57BL6NJ_G0024973	62.7221	100.326	6.3766	13.1752	81.5238	9.77589	3.06378	1.85637e-05	0.000253049	Lipg	18	77577221	77603255	-	3798	protein_coding	NA && PF01477:PLAT/LH2 domain|PF00151:Lipase	-
MGP_C57BL6NJ_G0029329	377.453	387.256	111.135	141.163	382.355	126.149	1.60012	1.88771e-05	0.000256844	Rps6ka1	4	141040768	141089920	-	4139	protein_coding	NA && PF00069:Protein kinase domain|PF00433:Protein kinase C terminal domain	-
MGP_C57BL6NJ_G0020025	35.8412	54.1758	1.82188	0.941084	45.0085	1.38148	5.02195	1.88962e-05	0.000256866	Mboat2	12	23230684	23367803	+	2802	protein_coding	NA && PF03062:MBOAT, membrane-bound O-acyltransferase family	-
MGP_C57BL6NJ_G0021996	460.336	780.532	153.038	231.507	620.434	192.273	1.6909	1.94463e-05	0.000262883	Dgkh	14	76764084	76960620	-	4039	protein_coding	NA && PF00781:Diacylglycerol kinase catalytic domain|PF00130:Phorbol esters/diacylglycerol binding domain (C1 domain)|PF00169:PH domain|PF00609:Diacylglycerol kinase accessory domain	-
MGP_C57BL6NJ_G0028468	1008.03	2023.57	498.286	511.009	1515.8	504.647	1.58702	1.96998e-05	0.000266065	Gem	4	8800076	8811122	+	2104	protein_coding	NA && PF00071:Ras family	-
MGP_C57BL6NJ_G0017265	3756.61	3456.21	1484.84	1604.55	3606.41	1544.69	1.22323	1.97287e-05	0.00026621	Cdc42bpa	1	192386542	192603400	+	21530	protein_coding	NA && -	-
MGP_C57BL6NJ_G0018219	5224.98	4227.72	2076.95	1901.93	4726.35	1989.44	1.2483	1.99722e-05	0.000269249	Shmt2	10	135578368	135584750	-	2305	protein_coding	NA && PF00464:Serine hydroxymethyltransferase	-
MGP_C57BL6NJ_G0035781	11027.9	11137.1	4339.73	5220.19	11082.5	4779.96	1.21323	1.99997e-05	0.000269372	Dag1	9	113120591	113188271	-	6357	protein_coding	NA && -	-
MGP_C57BL6NJ_G0025776	58.242	34.1107	1.82188	1.88217	46.1763	1.85203	4.63876	2.02969e-05	0.000273085	Tmem236	2	11996308	12053299	+	3659	protein_coding	NA && -	-
MGP_C57BL6NJ_G0034331	1375.41	1737.64	562.051	670.052	1556.52	616.052	1.3374	2.03125e-05	0.000273085	Dnajb1	8	87667947	87671674	+	2263	protein_coding	NA && PF01556:DnaJ C terminal domain|PF00226:DnaJ domain	-
novel.129	184.806	239.778	59.2113	55.524	212.292	57.3676	1.8882	2.07072e-05	0.000277881	-	12	87074164	87093845	+	1741	-	- && sp|Q9QYR9|ACOT2_MOUSE Acyl-coenzyme A thioesterase 2, mitochondrial OS=Mus musculus OX=10090 GN=Acot2 PE=1 SV=2 && -	-
MGP_C57BL6NJ_G0033630	7991.47	12573.8	4493.68	2137.2	10282.6	3315.44	1.63293	2.09194e-05	0.000279756	Mki67	7	145865498	145892056	-	10075	protein_coding	NA && PF08065:KI67R (NUC007) repeat|PF15276:Protein phosphatase 1 binding|PF00498:FHA domain	-
MGP_C57BL6NJ_G0029991	89.603	166.54	25.5064	21.6449	128.072	23.5757	2.44253	2.09231e-05	0.000279756	Arap2	5	64699067	64880060	-	12541	protein_coding	NA && PF01412:Putative GTPase activating protein for Arf|PF00169:PH domain|PF00620:RhoGAP domain|PF00536:SAM domain (Sterile alpha motif)	-
MGP_C57BL6NJ_G0028009	3785.73	12076.2	2151.65	2278.37	7930.95	2215.01	1.84025	2.12084e-05	0.000282798	Mcl1	3	99975787	99980175	+	3418	protein_coding	NA && PF00452:Apoptosis regulator proteins, Bcl-2 family	-
MGP_C57BL6NJ_G0023894	888.19	996.232	410.835	295.5	942.211	353.168	1.41561	2.17859e-05	0.000289709	Wdr4	17	32349945	32375551	-	5433	protein_coding	NA && -	-
MGP_C57BL6NJ_G0025527	7418.01	5709.52	2838.5	2683.97	6563.77	2761.23	1.24916	2.20538e-05	0.000292477	Aldh18a1	19	40839998	40884194	-	4072	protein_coding	NA && PF00696:Amino acid kinase family|PF00171:Aldehyde dehydrogenase family	-
MGP_C57BL6NJ_G0022880	154.565	336.09	60.1222	57.4061	245.328	58.7642	2.06281	2.20771e-05	0.000292521	Tfap4	16	1095290	1111617	-	2125	protein_coding	NA && PF00010:Helix-loop-helix DNA-binding domain	bHLH
MGP_C57BL6NJ_G0022969	1640.86	2115.86	737.863	786.747	1878.36	762.305	1.30118	2.25599e-05	0.00029865	Spidr	16	13142224	13414120	-	3279	protein_coding	NA && PF14951:Domain of unknown function (DUF4503)|PF14950:Domain of unknown function (DUF4502)	-
MGP_C57BL6NJ_G0026890	1749.5	2370.69	924.607	531.713	2060.1	728.16	1.50035	2.38067e-05	0.000314587	Bub1	2	135211724	135243998	-	4354	protein_coding	NA && PF00069:Protein kinase domain|PF08311:Mad3/BUB1 homology region 1	-
MGP_C57BL6NJ_G0028106	292.33	422.37	104.758	120.459	357.35	112.609	1.66679	2.43814e-05	0.000321602	Dennd2c	3	108227991	108298278	+	6858	protein_coding	NA && PF03455:dDENN domain|PF03456:uDENN domain|PF02141:DENN (AEX-3) domain	-
MGP_C57BL6NJ_G0019895	1669.98	2745.91	831.69	830.036	2207.94	830.863	1.41019	2.44108e-05	0.000321701	Hgs	11	128714321	128730630	+	2991	protein_coding	NA && PF12210:Hepatocyte growth factor-regulated tyrosine kinase substrate|PF01363:FYVE zinc finger|PF00790:VHS domain	-
MGP_C57BL6NJ_G0032984	1074.12	1449.7	492.82	497.834	1261.91	495.327	1.34936	2.45287e-05	0.000322965	Eed	7	95949634	95976556	-	2218	protein_coding	NA && -	-
MGP_C57BL6NJ_G0016485	873.63	1191.87	379.863	412.195	1032.75	396.029	1.3831	2.47701e-05	0.000325562	Klf7	1	66684264	66778548	-	8131	protein_coding	NA && -	zf-C2H2
MGP_C57BL6NJ_G0016864	1869.34	2169.04	690.494	927.909	2019.19	809.202	1.31935	2.47703e-05	0.000325562	Slc41a1	1	140292699	140314371	+	4912	protein_coding	NA && -	-
MGP_C57BL6NJ_G0005852	138.885	41.1335	11.8423	7.52867	90.0091	9.68546	3.21247	2.51315e-05	0.000330014	Gm17705	17	36651527	36653594	+	1555	lincRNA	NA && -	-
MGP_C57BL6NJ_G0021539	387.533	609.979	165.792	165.631	498.756	165.711	1.59023	2.52831e-05	0.000331708	Arhgap22	14	27531396	27723552	+	3853	protein_coding	NA && PF00169:PH domain|PF00620:RhoGAP domain	-
MGP_C57BL6NJ_G0029241	695.544	3099.05	291.502	538.3	1897.3	414.901	2.19344	2.57113e-05	0.000337025	C77080	4	136049109	136099592	-	5537	protein_coding	NA && -	-
MGP_C57BL6NJ_G0036337	1426.93	2533.22	632.194	784.864	1980.07	708.529	1.48291	2.72896e-05	0.00035688	Fam50a	X	72274977	72282819	+	2288	protein_coding	NA && -	-
MGP_C57BL6NJ_G0019471	1747.26	2630.53	827.136	886.501	2188.9	856.819	1.35332	2.7299e-05	0.00035688	Rara	11	104660023	104724829	+	4364	protein_coding	NA && -	THR-like
novel.761	36.9613	23.0749	0	0	30.0181	0	7.4603	2.73402e-05	0.000357101	-	LVXM01047499.1	1	15679	+	1097	-	- && - && -	-
MGP_C57BL6NJ_G0011423	59.362	134.436	12.7532	15.0573	96.8991	13.9053	2.80318	2.81552e-05	0.000367419	MGP_C57BL6NJ_G0011423	15	16414436	16421863	+	860	processed_pseudogene	NA && PF02800:Glyceraldehyde 3-phosphate dehydrogenase, C-terminal domain	-
MGP_C57BL6NJ_G0022274	3199.95	4163.51	1642.43	1423.86	3681.73	1533.14	1.26393	2.8397e-05	0.000370245	Atad2	15	59485526	59532866	-	5683	protein_coding	NA && PF00439:Bromodomain|PF17862:AAA+ lid domain|PF00004:ATPase family associated with various cellular activities (AAA)	-
MGP_C57BL6NJ_G0026961	4204.62	2893.39	1587.77	1166	3549.01	1376.89	1.36587	2.907e-05	0.000378684	Pcna	2	139946290	139953122	-	2400	protein_coding	NA && PF02747:Proliferating cell nuclear antigen, C-terminal domain|PF00705:Proliferating cell nuclear antigen, N-terminal domain	-
MGP_C57BL6NJ_G0028833	1199.56	1783.79	487.354	635.232	1491.67	561.293	1.4104	2.99534e-05	0.000388812	Plin2	4	89706208	89739966	-	3512	protein_coding	NA && PF03036:Perilipin family	-
MGP_C57BL6NJ_G0017702	101.923	137.446	20.0407	27.2914	119.685	23.6661	2.33996	3.02488e-05	0.000392299	Tet1	10	64505013	64609736	-	14710	protein_coding	NA && PF12851:Oxygenase domain of the 2OGFeDO superfamily|PF02008:CXXC zinc finger domain	-
MGP_C57BL6NJ_G0030523	4300.95	4866.79	2134.34	1836.06	4583.87	1985.2	1.20729	3.09732e-05	0.000400985	Sbno1	5	133146657	133214231	-	19906	protein_coding	NA && -	-
MGP_C57BL6NJ_G0031847	23.5208	35.1139	0	0	29.3174	0	7.42848	3.10288e-05	0.000401352	Mansc1	6	142645778	142676566	-	2376	protein_coding	NA && PF07502:MANEC domain	-
MGP_C57BL6NJ_G0012935	58.242	68.2213	4.55471	8.46976	63.2317	6.51224	3.28265	3.11474e-05	0.000402531	MGP_C57BL6NJ_G0012935	4	48817838	48818202	+	365	processed_pseudogene	NA && -	-
MGP_C57BL6NJ_G0029605	741.465	1171.8	363.466	336.908	956.634	350.187	1.45014	3.12867e-05	0.00040362	Acot7	4	161877994	161995012	+	2124	protein_coding	NA && PF03061:Thioesterase superfamily	-
MGP_C57BL6NJ_G0022203	40209.4	66850.9	17043.7	23513.9	53530.1	20278.8	1.40039	3.17307e-05	0.000408272	Pabpc1	15	36327411	36340817	-	5731	protein_coding	NA && PF00076:RNA recognition motif. (a.k.a. RRM, RBD, or RNP domain)	-
MGP_C57BL6NJ_G0026042	231.848	114.371	23.6845	46.1131	173.109	34.8988	2.3105	3.20476e-05	0.000411989	Cfap157	2	32208913	32217612	-	1779	protein_coding	NA && -	-
MGP_C57BL6NJ_G0004489	61.6021	43.14	0	0.941084	52.371	0.470542	6.81933	3.23159e-05	0.000415074	Gm19434	6	143323657	143330137	+	2573	antisense	NA && -	-
MGP_C57BL6NJ_G0034399	4641.44	2860.28	1256.19	1603.61	3750.86	1429.9	1.39124	3.27104e-05	0.000419774	Gpt2	8	89771137	89808145	+	5643	protein_coding	NA && PF00155:Aminotransferase class I and II	-
MGP_C57BL6NJ_G0024056	22388.4	50317.3	13425.5	11370.2	36352.8	12397.8	1.55199	3.29452e-05	0.000422418	Tubb5	17	37499978	37504313	-	3277	protein_coding	NA && PF00091:Tubulin/FtsZ family, GTPase domain|PF03953:Tubulin C-terminal domain	-
MGP_C57BL6NJ_G0016781	56.0019	30.0977	1.82188	0.941084	43.0498	1.38148	4.95512	3.30244e-05	0.000423064	Serpinb2	1	113919993	113946234	+	2349	protein_coding	NA && PF00079:Serpin (serine protease inhibitor)	-
MGP_C57BL6NJ_G0034713	1463.89	1571.1	566.606	690.756	1517.49	628.681	1.27141	3.31091e-05	0.000423699	Banp	8	129656890	129738002	+	6632	protein_coding	NA && -	-
MGP_C57BL6NJ_G0018780	234.088	105.342	30.0611	40.4666	169.715	35.2639	2.26603	3.34059e-05	0.000426092	Iba57	11	60844745	60853144	-	4885	protein_coding	NA && -	-
MGP_C57BL6NJ_G0033990	712.344	663.152	285.125	248.446	687.748	266.786	1.36601	3.42564e-05	0.000435352	Zfp703	8	26127395	26134874	+	3304	protein_coding	NA && -	-
MGP_C57BL6NJ_G0014516	48.1616	92.2995	9.10942	6.58759	70.2305	7.84851	3.16191	3.42801e-05	0.000435352	MGP_C57BL6NJ_G0014516	8	102765644	102766633	-	990	processed_pseudogene	NA && -	-
MGP_C57BL6NJ_G0031657	23.5208	34.1107	0	0	28.8157	0	7.40351	3.44243e-05	0.000436804	A2m	6	127775561	127822575	+	7021	protein_coding	NA && PF00207:Alpha-2-macroglobulin family|PF07703:Alpha-2-macroglobulin bait region domain|PF01835:MG2 domain|PF07678:A-macroglobulin TED domain|PF07677:A-macroglobulin receptor binding domain|PF17789:Macroglobulin domain MG4|PF17791:Macroglobulin domain MG3	-
MGP_C57BL6NJ_G0018515	1477.33	817.653	283.303	465.837	1147.49	374.57	1.61508	3.46461e-05	0.000438861	Stc2	11	30482286	30495053	-	5175	protein_coding	NA && PF03298:Stanniocalcin family	-
MGP_C57BL6NJ_G0025560	538.738	701.275	214.071	245.623	620.007	229.847	1.43203	3.55128e-05	0.000448678	R3hcc1l	19	42925741	43000934	+	7392	protein_coding	NA && -	-
MGP_C57BL6NJ_G0004757	49.2817	89.2897	9.10942	6.58759	69.2857	7.84851	3.14226	3.67757e-05	0.000462643	Gm16144	9	71331251	71333820	-	827	antisense	NA && -	-
MGP_C57BL6NJ_G0031856	71.6824	23.0749	2.73283	0.941084	47.3786	1.83696	4.67975	3.71357e-05	0.000465973	Gprc5d	6	143227740	143241083	-	1385	protein_coding	NA && PF00003:7 transmembrane sweet-taste receptor of 3 GCPR	-
MGP_C57BL6NJ_G0023837	10.0803	53.1725	0	0	31.6264	0	7.5397	3.78857e-05	0.000474573	Tcp11	17	28538748	28555592	-	2090	protein_coding	NA && PF05794:T-complex protein 11	-
MGP_C57BL6NJ_G0031670	378.573	697.262	127.532	200.451	537.918	163.991	1.71468	3.8343e-05	0.000479075	Slc2a3	6	129161581	129241958	-	7241	protein_coding	NA && PF00083:Sugar (and other) transporter	-
MGP_C57BL6NJ_G0025409	1376.53	551.79	265.995	314.322	964.158	290.159	1.73206	3.9233e-05	0.000489363	Tjp2	19	22994328	23141958	-	4584	protein_coding	NA && PF07653:Variant SH3 domain|PF00625:Guanylate kinase|PF00595:PDZ domain	-
MGP_C57BL6NJ_G0022885	948.672	1250.06	421.766	456.426	1099.36	439.096	1.32431	3.93011e-05	0.000489796	Dnaja3	16	1221757	1302580	+	3828	protein_coding	NA && PF01556:DnaJ C terminal domain|PF00684:DnaJ central domain	-
MGP_C57BL6NJ_G0033575	140.005	203.661	49.1909	34.8201	171.833	42.0055	2.03248	3.99391e-05	0.000496482	Rgs10	7	137983127	138030455	-	1711	protein_coding	NA && PF00615:Regulator of G protein signaling domain	-
MGP_C57BL6NJ_G0026720	1780.86	2304.48	956.49	587.237	2042.67	771.863	1.40401	4.19269e-05	0.000519434	Arhgap11a	2	120165708	120181032	-	3487	protein_coding	NA && -	-
MGP_C57BL6NJ_G0035410	2338.64	2023.57	931.894	959.906	2181.1	945.9	1.20524	4.36424e-05	0.000538415	Glce	9	63247620	63314671	-	6828	protein_coding	NA && PF06662:D-glucuronyl C5-epimerase C-terminus	-
MGP_C57BL6NJ_G0027384	2914.34	3324.79	1253.46	1463.39	3119.56	1358.42	1.19948	4.5089e-05	0.000555449	Vapb	2	185221200	185267167	+	7131	protein_coding	NA && -	-
MGP_C57BL6NJ_G0016764	45.9216	13.0423	0	0	29.4819	0	7.43291	4.50988e-05	0.000555449	Rnf152	1	111524636	111606792	-	8529	protein_coding	NA && -	-
MGP_C57BL6NJ_G0024531	2732.89	4605.94	1217.93	1579.14	3669.42	1398.53	1.39178	4.57018e-05	0.000562404	9430020K01Rik	18	1609250	1652441	+	6730	protein_coding	NA && -	-
MGP_C57BL6NJ_G0030968	1074.12	1176.82	499.196	436.663	1125.47	467.93	1.26617	4.58227e-05	0.00056342	Ahcyl2	6	28384052	28532072	+	17861	protein_coding	NA && PF05221:S-adenosyl-L-homocysteine hydrolase|PF00670:S-adenosyl-L-homocysteine hydrolase, NAD binding domain	-
MGP_C57BL6NJ_G0024930	154.565	237.771	20.9517	61.1705	196.168	41.0611	2.25856	4.60199e-05	0.000565371	Pmaip1	18	68442123	68449069	+	2646	protein_coding	NA && -	-
MGP_C57BL6NJ_G0033771	81.7628	17.0553	0	2.82325	49.4091	1.41163	5.14121	4.64007e-05	0.000569573	MGP_C57BL6NJ_G0033771	7	154314250	154337935	-	1131	protein_coding	NA && -	-
MGP_C57BL6NJ_G0024501	6220.69	6771.97	2472.3	3188.39	6496.33	2830.35	1.19868	4.65499e-05	0.000570927	Rhoq	17	93442711	93481593	+	4087	protein_coding	NA && -	-
MGP_C57BL6NJ_G0016686	1068.52	1214.94	531.079	339.731	1141.73	435.405	1.39068	4.67114e-05	0.000572429	Agap1	1	94433924	94897897	+	17559	protein_coding	NA && -	-
MGP_C57BL6NJ_G0030966	77.2826	24.0781	3.64377	1.88217	50.6804	2.76297	4.19091	4.75932e-05	0.000581778	Tspan33	6	28295454	28321008	+	5195	protein_coding	NA && PF00335:Tetraspanin family	-
MGP_C57BL6NJ_G0032328	58.242	130.423	10.9313	16.9395	94.3326	13.9354	2.76211	4.77879e-05	0.000583672	Cyp2s1	7	25131177	25148273	-	4938	protein_coding	NA && PF00067:Cytochrome P450	-
MGP_C57BL6NJ_G0026058	29136.7	34501.9	14550.5	14281	31819.3	14415.7	1.14226	4.8653e-05	0.000592759	Hspa5	2	34346327	34353321	+	4229	protein_coding	NA && PF00012:Hsp70 protein	-
MGP_C57BL6NJ_G0021232	58.242	55.179	2.73283	7.52867	56.7105	5.13075	3.47083	4.89947e-05	0.000595933	F2rl2	13	100127037	100132923	+	2502	protein_coding	NA && -	-
MGP_C57BL6NJ_G0028655	762.746	1315.27	320.652	420.665	1039.01	370.658	1.4875	4.9391e-05	0.000600256	Grhpr	4	44826809	44836148	+	1603	protein_coding	NA && PF02826:D-isomer specific 2-hydroxyacid dehydrogenase, NAD binding domain|PF00389:D-isomer specific 2-hydroxyacid dehydrogenase, catalytic domain	-
MGP_C57BL6NJ_G0026219	217.287	235.765	61.0331	75.2867	226.526	68.1599	1.73322	5.01405e-05	0.000608861	Bbs5	2	71738892	71763260	+	2440	protein_coding	NA && PF07289:Bardet-Biedl syndrome 5 protein	-
MGP_C57BL6NJ_G0027476	659.702	534.735	210.428	243.741	597.219	227.084	1.39489	5.03245e-05	0.00061059	Fabp5	3	7598487	7606353	+	3579	protein_coding	NA && -	-
MGP_C57BL6NJ_G0025991	81.7628	48.1562	7.28754	7.52867	64.9595	7.40811	3.13106	5.05853e-05	0.000613248	1700001O22Rik	2	30022668	30033842	-	2788	protein_coding	NA && PF15737:Domain of unknown function (DUF4685)	-
MGP_C57BL6NJ_G0034037	1264.52	1507.89	501.018	638.996	1386.21	570.007	1.2823	5.16326e-05	0.000623883	Dlc1	8	36541741	36953377	-	14658	protein_coding	NA && -	-
MGP_C57BL6NJ_G0032845	2992.74	2611.47	1273.5	1201.76	2802.11	1237.63	1.17887	5.17594e-05	0.00062454	Igf1r	7	72184994	72467942	+	4489	protein_coding	NA && PF01030:Receptor L domain|PF07714:Protein tyrosine kinase|PF00757:Furin-like cysteine rich region	-
MGP_C57BL6NJ_G0022025	687.703	541.758	256.886	204.215	614.731	230.551	1.41441	5.18774e-05	0.000625297	Tbc1d4	14	101798591	101985734	-	7676	protein_coding	NA && PF11830:Domain of unknown function (DUF3350)|PF00566:Rab-GTPase-TBC domain|PF00640:Phosphotyrosine interaction domain (PTB/PID)	-
MGP_C57BL6NJ_G0020261	992.354	941.053	389.883	416.9	966.703	403.392	1.26088	5.27821e-05	0.000634119	Mpp5	12	81351643	81445959	+	2343	protein_coding	NA && PF02828:L27 domain|PF09060:L27_N|PF07653:Variant SH3 domain|PF00625:Guanylate kinase|PF00595:PDZ domain	-
MGP_C57BL6NJ_G0032218	610.421	715.321	262.351	262.563	662.871	262.457	1.33684	5.52144e-05	0.000659563	Ercc1	7	18205524	18229397	+	3111	protein_coding	NA && PF03834:Binding domain of DNA repair protein Ercc1 (rad10/Swi10)|PF14520:Helix-hairpin-helix domain	-
MGP_C57BL6NJ_G0032502	66.0822	90.293	13.6641	9.41084	78.1876	11.5375	2.76013	5.55294e-05	0.000662787	MGP_C57BL6NJ_G0032502	7	30985805	30986528	-	462	protein_coding	NA && -	-
MGP_C57BL6NJ_G0032646	882.59	640.077	303.344	287.031	761.333	295.187	1.36654	5.63984e-05	0.000672612	Josd2	7	46894665	46898347	+	2633	protein_coding	NA && -	-
MGP_C57BL6NJ_G0022912	2434.96	2886.36	951.935	1285.52	2660.66	1118.73	1.25005	5.67343e-05	0.000676069	Carhsp1	16	5476287	5490180	-	2827	protein_coding	NA && PF00313:'Cold-shock' DNA-binding domain	CSD
MGP_C57BL6NJ_G0035404	3158.51	2773	1107.71	1438.92	2965.75	1273.31	1.21982	5.70209e-05	0.000678382	Uaca	9	61869493	61957381	+	4428	protein_coding	NA && PF12796:Ankyrin repeats (3 copies)	-
MGP_C57BL6NJ_G0030087	2890.82	3314.75	1442.93	1310.93	3102.79	1376.93	1.17213	5.7176e-05	0.000679677	Rest	5	80609485	80634240	+	7222	protein_coding	NA && PF13909:C2H2-type zinc-finger domain	zf-C2H2
MGP_C57BL6NJ_G0017581	3453.08	5903.15	1764.5	1928.28	4678.11	1846.39	1.34132	5.72369e-05	0.000679851	Foxo3	10	42119869	42215431	-	7571	protein_coding	NA && PF16676:Transactivation domain of FOXO protein family|PF16675:KIX-binding domain of forkhead box O, CR2|PF00250:Forkhead domain	Fork head
MGP_C57BL6NJ_G0015905	34.7212	62.2018	4.55471	1.88217	48.4615	3.21844	3.90917	5.82179e-05	0.000690386	Gm20627	3	100625534	100627192	-	905	processed_transcript	NA && -	-
MGP_C57BL6NJ_G0036656	552.179	983.19	101.115	304.911	767.684	203.013	1.91971	5.96744e-05	0.000705946	Il13ra2	X	149089984	149138259	-	2281	protein_coding	NA && PF09240:Interleukin-6 receptor alpha chain, binding	-
MGP_C57BL6NJ_G0016294	1004.67	669.171	240.489	361.376	836.923	300.933	1.47556	5.99533e-05	0.000708105	Bag2	1	33592201	33605708	-	3059	protein_coding	NA && -	-
MGP_C57BL6NJ_G0002210	16.8006	37.1204	0	0	26.9605	0	7.30844	6.04725e-05	0.000713663	MGP_C57BL6NJ_G0002210	6	154949651	154951526	+	1876	TEC	NA && -	-
MGP_C57BL6NJ_G0033894	35.8412	58.1888	2.73283	3.76434	47.015	3.24858	3.85844	6.10691e-05	0.000720125	Myom2	8	12870040	12942259	+	8875	protein_coding	NA && PF00041:Fibronectin type III domain|PF07679:Immunoglobulin I-set domain	-
MGP_C57BL6NJ_G0025781	794.107	2577.36	429.054	530.772	1685.73	479.913	1.81285	6.20016e-05	0.000729949	Arl5b	2	12897835	12930925	+	10428	protein_coding	NA && PF00025:ADP-ribosylation factor family	-
MGP_C57BL6NJ_G0019855	1769.66	1608.22	774.301	700.167	1688.94	737.234	1.19583	6.30279e-05	0.000741436	Usp36	11	126324842	126357221	-	7539	protein_coding	NA && -	-
MGP_C57BL6NJ_G0035735	1512.05	1765.73	693.227	730.281	1638.89	711.754	1.20338	6.41468e-05	0.000752789	Tex264	9	111466913	111493905	-	2874	protein_coding	NA && -	-
MGP_C57BL6NJ_G0022836	2931.14	3817.39	1462.97	1486.91	3374.26	1474.94	1.19399	6.48647e-05	0.000759998	MGP_C57BL6NJ_G0022836	15	108615809	108720522	-	10988	protein_coding	NA && PF00170:bZIP transcription factor	TF_bZIP
MGP_C57BL6NJ_G0030918	775.066	963.125	296.967	389.609	869.096	343.288	1.34045	6.55062e-05	0.000766903	Ing3	6	20012208	20040028	+	4794	protein_coding	NA && PF12998:Inhibitor of growth proteins N-terminal histone-binding	-
MGP_C57BL6NJ_G0038817	73.9225	106.345	14.5751	16.9395	90.1338	15.7573	2.51753	6.66394e-05	0.000779548	Gm25047	X	31895057	31895160	+	104	snRNA	NA && -	-
MGP_C57BL6NJ_G0020493	3005.06	3824.41	1350.93	1613.02	3414.74	1481.97	1.20435	6.84182e-05	0.000797814	Yy1	12	114363882	114388764	+	2779	protein_coding	NA && -	zf-C2H2
MGP_C57BL6NJ_G0031852	3939.17	6707.76	1920.27	2303.77	5323.47	2112.02	1.33384	7.02361e-05	0.000817065	Cdkn1b	6	142998422	143005389	+	4544	protein_coding	NA && -	-
MGP_C57BL6NJ_G0025592	536.498	610.982	152.127	255.034	573.74	203.581	1.49533	7.03377e-05	0.000817169	Sema4g	19	45614646	45632194	+	4877	protein_coding	NA && PF01403:Sema domain|PF01437:Plexin repeat	-
MGP_C57BL6NJ_G0036190	2040.71	1778.77	828.047	862.033	1909.74	845.04	1.17622	7.37012e-05	0.000852646	Elf4	X	44593771	44651845	-	6148	protein_coding	NA && -	ETS
MGP_C57BL6NJ_G0024338	70.5624	60.1953	2.73283	11.293	65.3788	7.01292	3.22539	7.51579e-05	0.000868813	Catsperd	17	60589517	60634589	+	2565	protein_coding	NA && PF15020:Cation channel sperm-associated protein subunit delta	-
MGP_C57BL6NJ_G0018063	122.084	93.3027	20.0407	24.4682	107.693	22.2545	2.27459	7.52713e-05	0.00086944	Tmcc3	10	98965423	99265300	+	7167	protein_coding	NA && PF10267:Predicted transmembrane and coiled-coil 2 protein	-
MGP_C57BL6NJ_G0029994	34.7212	17.0553	0	0	25.8883	0	7.24622	7.56844e-05	0.000873524	0610040J01Rik	5	66006726	66101624	+	2403	protein_coding	NA && PF15770:Domain of unknown function (DUF4699)	-
MGP_C57BL6NJ_G0025181	252.009	180.586	63.766	64.9348	216.297	64.3504	1.7483	7.61023e-05	0.000877658	Trmt112	19	4086505	4088051	+	1351	protein_coding	NA && PF03966:Trm112p-like protein	-
MGP_C57BL6NJ_G0018580	259.849	631.047	114.779	143.045	445.448	128.912	1.78988	7.64797e-05	0.000881317	Lsm11	11	46155352	46172018	-	6453	protein_coding	NA && -	-
MGP_C57BL6NJ_G0033352	44.8015	45.1465	2.73283	3.76434	44.974	3.24858	3.79308	7.91729e-05	0.000910923	Adm	7	118849571	118851730	+	1619	protein_coding	NA && PF00214:Calcitonin / CGRP / IAPP family	-
MGP_C57BL6NJ_G0018243	2476.4	3775.25	1211.55	1382.45	3125.83	1297	1.26919	7.93309e-05	0.000912025	Rbms2	10	136296852	136357938	-	4748	protein_coding	NA && PF00076:RNA recognition motif. (a.k.a. RRM, RBD, or RNP domain)	-
MGP_C57BL6NJ_G0027823	7751.78	8530.68	3743.06	3824.57	8141.23	3783.81	1.10542	7.9461e-05	0.000912807	Arhgef2	3	92086359	92129256	+	9468	protein_coding	NA && PF00621:RhoGEF domain|PF17838:PH domain	-
MGP_C57BL6NJ_G0019678	2638.81	1662.39	943.736	778.277	2150.6	861.007	1.32043	7.96754e-05	0.000914094	Tanc2	11	112201300	112548533	+	16569	protein_coding	NA && -	-
MGP_C57BL6NJ_G0025178	1554.61	1583.14	655.879	730.281	1568.87	693.08	1.17869	7.96976e-05	0.000914094	Rps6ka4	19	4004239	4015628	-	3105	protein_coding	NA && PF00069:Protein kinase domain	-
MGP_C57BL6NJ_G0024943	3112.59	4951.06	1463.88	1813.47	4031.82	1638.68	1.29902	8.04618e-05	0.000922138	Seh1l	18	69884964	69908792	+	3516	protein_coding	NA && -	-
MGP_C57BL6NJ_G0017886	2142.63	2713.8	1153.25	941.084	2428.22	1047.17	1.21345	8.06081e-05	0.000922744	Dazap1	10	83647606	83690138	+	2944	protein_coding	NA && -	-
MGP_C57BL6NJ_G0016606	1185	1428.64	535.634	586.296	1306.82	560.965	1.22024	8.06403e-05	0.000922744	Rhbdd1	1	86429154	86563207	+	6966	protein_coding	NA && -	-
MGP_C57BL6NJ_G0019722	129.924	31.1009	10.0204	7.52867	80.5127	8.77452	3.19446	8.1333e-05	0.000929945	Rgs9	11	116176362	116259279	-	6390	protein_coding	NA && -	-
MGP_C57BL6NJ_G0021475	627.221	794.578	304.255	262.563	710.9	283.409	1.32692	8.21291e-05	0.000938317	Arhgef3	14	21087898	21265599	+	3759	protein_coding	NA && PF00621:RhoGEF domain	-
MGP_C57BL6NJ_G0035785	3446.36	3759.2	1595.06	1708.07	3602.78	1651.56	1.12531	8.43525e-05	0.000959984	Rhoa	9	113239585	113280248	+	6001	protein_coding	NA && -	-
MGP_C57BL6NJ_G0025539	372.973	591.92	163.97	178.806	482.447	171.388	1.49377	8.45525e-05	0.000961515	Gm340	19	41944161	41948327	+	3729	protein_coding	NA && PF15090:Domain of unknown function (DUF4553)	-
MGP_C57BL6NJ_G0018465	2465.2	3214.43	1278.96	1225.29	2839.82	1252.13	1.1815	8.74749e-05	0.000992441	Ugp2	11	19761371	19811321	-	1824	protein_coding	NA && PF01704:UTP--glucose-1-phosphate uridylyltransferase	-
MGP_C57BL6NJ_G0033335	189.286	149.485	51.0128	42.3488	169.386	46.6808	1.85846	9.15111e-05	0.00103743	Trim66	7	117561887	117621597	-	10125	protein_coding	NA && PF00628:PHD-finger|PF00643:B-box zinc finger|PF00439:Bromodomain	-
MGP_C57BL6NJ_G0025768	60.4821	106.345	15.486	11.293	83.4135	13.3895	2.6396	9.26907e-05	0.00104999	C1ql3	2	10746129	10754601	-	2591	protein_coding	NA && -	-
MGP_C57BL6NJ_G0036007	3866.37	3103.07	1646.98	1472.8	3484.72	1559.89	1.15952	9.30506e-05	0.00105245	Clcn5	X	1817102	1986730	-	11452	protein_coding	NA && -	-
MGP_C57BL6NJ_G0021999	99.6834	162.527	32.7939	27.2914	131.105	30.0427	2.12638	9.46744e-05	0.00106867	Rgcc	14	77562971	77575708	-	918	protein_coding	NA && PF15151:Response gene to complement 32 protein family	-
MGP_C57BL6NJ_G0030988	28.0009	60.1953	0.910942	0	44.0981	0.455471	6.57725	9.48212e-05	0.00106918	Plxna4	6	30928444	31386555	-	14106	protein_coding	NA && -	-
MGP_C57BL6NJ_G0028527	201.607	443.439	81.9848	103.519	322.523	92.7521	1.7992	9.51243e-05	0.00107177	Rragd	4	31666548	31711362	+	5055	protein_coding	NA && PF04670:Gtr1/RagA G protein conserved region	-
MGP_C57BL6NJ_G0025657	985.633	959.112	428.143	412.195	972.373	420.169	1.21049	9.55751e-05	0.00107603	Add3	19	54557072	54669595	+	4938	protein_coding	NA && PF00596:Class II Aldolase and Adducin N-terminal domain	-
MGP_C57BL6NJ_G0005864	40.3214	60.1953	4.55471	4.70542	50.2583	4.63007	3.44158	9.64805e-05	0.00108456	MGP_C57BL6NJ_G0005864	17	48795201	48855256	+	5203	lincRNA	NA && -	-
MGP_C57BL6NJ_G0030679	91.8431	9.0293	2.73283	0	50.4362	1.36641	5.19003	9.66227e-05	0.00108532	Cyp3a13	5	147994396	148025909	-	2956	protein_coding	NA && PF00067:Cytochrome P450	-
MGP_C57BL6NJ_G0033588	1862.62	3178.31	850.82	1118.95	2520.47	984.885	1.35587	9.68039e-05	0.00108653	Plekha1	7	140632278	140680484	+	8527	protein_coding	NA && PF00169:PH domain	-
novel.481	78.4027	113.368	22.7736	11.293	95.8852	17.0333	2.4919	9.77174e-05	0.00109536	-	3	99988851	99993068	+	4218	-	- && - && -	-
MGP_C57BL6NJ_G0032101	183.686	169.55	42.8143	57.4061	176.618	50.1102	1.81783	9.77405e-05	0.00109536	Zfp446	7	10913042	10919534	+	5801	protein_coding	NA && PF02023:SCAN domain|PF01352:KRAB box	zf-C2H2
MGP_C57BL6NJ_G0019802	2110.15	2289.43	675.919	1110.48	2199.79	893.199	1.30045	9.84573e-05	0.00110256	Galk1	11	123750032	123754655	-	1406	protein_coding	NA && PF10509:Galactokinase galactose-binding signature|PF08544:GHMP kinases C terminal|PF00288:GHMP kinases N terminal domain	-
MGP_C57BL6NJ_G0021364	1500.85	1193.87	533.812	619.234	1347.36	576.523	1.22459	9.86653e-05	0.00110384	Zfp131	13	126390426	126416295	-	3170	protein_coding	NA && PF00651:BTB/POZ domain	ZBTB
MGP_C57BL6NJ_G0031738	33.6011	16.0521	0	0	24.8266	0	7.18574	9.87222e-05	0.00110384	Kcna1	6	133474324	133480309	-	4779	protein_coding	NA && PF00520:Ion transport protein|PF02214:BTB/POZ domain	-
MGP_C57BL6NJ_G0033057	2841.54	3797.32	1225.22	1612.08	3319.43	1418.65	1.22654	9.88135e-05	0.00110402	Rab6a	7	107424672	107463550	+	3728	protein_coding	NA && -	-
MGP_C57BL6NJ_G0033020	711.224	496.611	205.873	252.211	603.918	229.042	1.39849	9.97259e-05	0.00111053	Acer3	7	104858278	104951930	-	5176	protein_coding	NA && -	-
MGP_C57BL6NJ_G0018194	76.1626	150.488	28.2392	8.46976	113.325	18.3545	2.62483	9.97745e-05	0.00111053	Mettl21b	10	135034489	135046611	-	2596	protein_coding	NA && PF10294:Lysine methyltransferase	-
MGP_C57BL6NJ_G0025656	4597.76	3623.76	1645.16	1998.86	4110.76	1822.01	1.17384	9.98678e-05	0.00111073	Xpnpep1	19	54337643	54444328	-	7117	protein_coding	NA && PF16189:Creatinase/Prolidase N-terminal domain|PF00557:Metallopeptidase family M24|PF16188:C-terminal region of peptidase_M24|PF01321:Creatinase/Prolidase N-terminal domain	-
MGP_C57BL6NJ_G0016910	1664.38	2245.28	844.444	851.681	1954.83	848.063	1.20494	0.000100305	0.00111306	Cyb5r1	1	143097833	143104014	+	4437	protein_coding	NA && -	-
MGP_C57BL6NJ_G0021876	179.206	167.544	59.2113	25.4093	173.375	42.3103	2.03321	0.000102881	0.00113821	Msra	14	61425481	61781060	-	1862	protein_coding	NA && PF01625:Peptide methionine sulfoxide reductase	-
MGP_C57BL6NJ_G0017917	20.1607	28.0911	0	0	24.1259	0	7.14715	0.000103997	0.00114882	Lingo3	10	84290821	84302053	-	3433	protein_coding	NA && PF07679:Immunoglobulin I-set domain|PF13855:Leucine rich repeat	-
MGP_C57BL6NJ_G0002120	85.1229	16.0521	3.64377	1.88217	50.5875	2.76297	4.18817	0.000105421	0.0011628	MGP_C57BL6NJ_G0002120	6	97306787	97310331	+	2835	TEC	NA && -	-
MGP_C57BL6NJ_G0035592	174.726	16.0521	10.0204	6.58759	95.389	8.30398	3.5186	0.000105663	0.0011646	Prss35	9	89954743	89973861	+	3444	protein_coding	NA && PF00089:Trypsin	-
MGP_C57BL6NJ_G0033354	602.58	1053.42	245.954	349.142	827.999	297.548	1.47709	0.000105897	0.00116629	Rnf141	7	119034836	119080844	-	5718	protein_coding	NA && PF13920:Zinc finger, C3HC4 type (RING finger)	-
MGP_C57BL6NJ_G0030862	90.7231	170.553	28.2392	30.1147	130.638	29.177	2.16425	0.000107279	0.00117957	Gng11	6	766223	770764	+	919	protein_coding	NA && -	-
MGP_C57BL6NJ_G0033821	2482	2200.14	1099.51	1035.19	2341.07	1067.35	1.13307	0.00010859	0.00119059	Map2k7	8	1263394	1276056	+	5340	protein_coding	NA && PF00069:Protein kinase domain	-
MGP_C57BL6NJ_G0034724	1425.81	2507.13	685.029	847.917	1966.47	766.473	1.35955	0.000110259	0.0012053	Cdt1	8	130332486	130338834	+	2189	protein_coding	NA && PF16679:DNA replication factor Cdt1 C-terminal domain|PF08839:DNA replication factor CDT1 like	-
MGP_C57BL6NJ_G0017131	79.5227	90.293	19.1298	3.76434	84.9078	11.4471	2.88699	0.000111572	0.00121783	Gm7694	1	181825148	181833261	-	3827	protein_coding	NA && -	-
MGP_C57BL6NJ_G0020401	551.059	738.396	259.619	255.975	644.727	257.797	1.32279	0.000114321	0.00124322	Foxn3	12	103698309	103982682	-	4677	protein_coding	NA && -	Fork head
MGP_C57BL6NJ_G0025682	2137.03	2237.26	1018.43	994.726	2187.15	1006.58	1.1196	0.000115612	0.0012554	Ccdc186	19	58541133	58578821	-	6899	protein_coding	NA && -	-
MGP_C57BL6NJ_G0007504	38.0813	43.14	0	0.941084	40.6106	0.470542	6.45335	0.000124613	0.00134617	Gm2694	8	91841515	91891763	+	4763	lincRNA	NA && -	-
MGP_C57BL6NJ_G0022295	2928.9	2193.12	863.573	1270.46	2561.01	1067.02	1.26311	0.000125332	0.00135294	Myc	15	63628035	63634726	+	2767	protein_coding	NA && PF02344:Myc leucine zipper domain|PF00010:Helix-loop-helix DNA-binding domain|PF01056:Myc amino-terminal region	bHLH
MGP_C57BL6NJ_G0031367	3418.36	2642.57	1389.19	1346.69	3030.46	1367.94	1.14745	0.000126657	0.00136523	Mthfd2	6	86620683	86640860	-	3487	protein_coding	NA && PF02882:Tetrahydrofolate dehydrogenase/cyclohydrolase, NAD(P)-binding domain|PF00763:Tetrahydrofolate dehydrogenase/cyclohydrolase, catalytic domain	-
MGP_C57BL6NJ_G0024939	1031.55	1756.7	477.334	608.882	1394.13	543.108	1.36039	0.000127222	0.00136932	Spire1	18	69567181	69696508	-	5497	protein_coding	NA && -	-
MGP_C57BL6NJ_G0030189	8828.14	19353.8	4291.45	5990.94	14091	5141.2	1.45464	0.00012829	0.00137879	Ccni	5	98143686	98170626	-	3001	protein_coding	NA && -	-
MGP_C57BL6NJ_G0032408	405.454	726.357	143.018	235.271	565.905	189.145	1.58193	0.000129651	0.0013924	Nfkbib	7	28497390	28506651	-	2169	protein_coding	NA && PF12796:Ankyrin repeats (3 copies)|PF13637:Ankyrin repeats (many copies)	-
MGP_C57BL6NJ_G0029541	1531.09	1591.16	610.331	772.63	1561.13	691.481	1.17493	0.000133122	0.00142758	2510039O18Rik	4	157146065	157152484	+	2731	protein_coding	NA && PF10222:Uncharacterized conserved protein (DUF2152)	-
MGP_C57BL6NJ_G0036185	670.903	735.386	216.804	334.085	703.144	275.445	1.35242	0.000135106	0.00144727	Xpnpep2	X	44273193	44301448	+	4878	protein_coding	NA && PF16188:C-terminal region of peptidase_M24|PF16189:Creatinase/Prolidase N-terminal domain|PF01321:Creatinase/Prolidase N-terminal domain|PF00557:Metallopeptidase family M24	-
MGP_C57BL6NJ_G0022711	2935.62	3829.42	1610.55	1437.98	3382.52	1524.26	1.15005	0.000135253	0.00144727	MGP_C57BL6NJ_G0022711	15	103983168	104015942	-	6837	protein_coding	NA && -	-
MGP_C57BL6NJ_G0028682	35.8412	165.537	10.0204	16.9395	100.689	13.4799	2.90452	0.000138033	0.00147379	Tbc1d2	4	46592420	46642228	-	5425	protein_coding	NA && -	-
MGP_C57BL6NJ_G0030708	2615.29	2508.14	1149.61	1238.47	2561.71	1194.04	1.10126	0.00013864	0.00147812	Sun1	5	149472783	149526800	+	7587	protein_coding	NA && PF09387:Mitochondrial RNA binding protein MRP|PF18580:SUN2 coiled coil domain 2|PF07738:Sad1 / UNC-like C-terminal	-
MGP_C57BL6NJ_G0019370	84.0028	25.0814	3.64377	5.64651	54.5421	4.64514	3.55301	0.000139199	0.00148136	Dlx3	11	100370527	100375702	+	2605	protein_coding	NA && PF12413:Homeobox protein distal-less-like N terminal|PF00046:Homeodomain	Homeobox
MGP_C57BL6NJ_G0030828	586.9	319.035	105.669	182.57	452.968	144.12	1.65195	0.000139246	0.00148136	Flt1	5	158843447	159036006	-	13529	protein_coding	NA && -	-
MGP_C57BL6NJ_G0030546	964.353	1251.06	423.588	515.714	1107.71	469.651	1.2382	0.000140243	0.00149088	Slc15a4	5	136609166	136648462	-	5313	protein_coding	NA && PF00854:POT family	-
MGP_C57BL6NJ_G0018209	1314.92	1454.72	694.138	481.835	1384.82	587.987	1.23578	0.000144547	0.00153442	Mbd6	10	135307868	135314912	-	4437	protein_coding	NA && -	-
MGP_C57BL6NJ_G0031321	4439.83	6565.3	2136.16	2635.04	5502.57	2385.6	1.20583	0.000145012	0.00153823	Tgoln1	6	75092848	75101128	-	5012	protein_coding	NA && -	-
MGP_C57BL6NJ_G0023033	491.697	451.465	207.695	159.984	471.581	183.84	1.35869	0.000147029	0.00155739	Cdc45	16	16354705	16393494	-	2252	protein_coding	NA && PF02724:CDC45-like protein	-
MGP_C57BL6NJ_G0018956	16.8006	29.0944	0	0	22.9475	0	7.07543	0.000148024	0.0015668	Acap1	11	72491822	72513089	-	5936	protein_coding	NA && PF16746:BAR domain of APPL family|PF04979:Protein phosphatase inhibitor 2 (IPP-2)|PF01412:Putative GTPase activating protein for Arf|PF00169:PH domain|PF12796:Ankyrin repeats (3 copies)	-
novel.215	6.72023	93.3027	0	0.941084	50.0115	0.470542	6.75526	0.00014953	0.00158159	-	14	70517153	70537000	-	1190	-	- && - && -	-
MGP_C57BL6NJ_G0028056	920.671	892.897	353.446	430.076	906.784	391.761	1.21087	0.00015027	0.00158713	Acp6	3	101697526	101716082	+	8505	protein_coding	NA && -	-
MGP_C57BL6NJ_G0018805	1975.75	1909.19	893.635	910.97	1942.47	902.302	1.1062	0.000152438	0.00160772	Srebf1	11	61964707	61990548	-	5634	protein_coding	NA && PF00010:Helix-loop-helix DNA-binding domain	bHLH
MGP_C57BL6NJ_G0031362	315.851	493.601	133.909	156.22	404.726	145.064	1.48104	0.000152636	0.00160865	Rtkn	6	86427217	86445746	+	4274	protein_coding	NA && -	-
MGP_C57BL6NJ_G0017298	29.121	68.2213	3.64377	4.70542	48.6712	4.1746	3.54678	0.000153244	0.0016139	Susd4	1	195516005	195650351	+	3858	protein_coding	NA && PF00084:Sushi repeat (SCR repeat)	-
MGP_C57BL6NJ_G0026719	47.0416	23.0749	0.910942	0.941084	35.0582	0.926013	5.24095	0.000154772	0.00162882	Scg5	2	120106716	120160641	-	1569	protein_coding	NA && PF05281:Neuroendocrine protein 7B2 precursor (Secretogranin V)	-
MGP_C57BL6NJ_G0017583	2717.21	3586.64	1497.59	1353.28	3151.92	1425.43	1.1449	0.000155713	0.00163638	Snx3	10	42460109	42497283	+	1413	protein_coding	NA && PF00787:PX domain	-
MGP_C57BL6NJ_G0004535	196.007	116.378	46.4581	33.879	156.192	40.1686	1.95742	0.000156336	0.00164175	MGP_C57BL6NJ_G0004535	7	24642542	24861454	+	4161	antisense	NA && -	-
MGP_C57BL6NJ_G0031858	605.941	1228.99	266.906	380.198	917.464	323.552	1.50422	0.000161121	0.00168838	Fam234b	6	143333140	143387768	+	6912	protein_coding	NA && -	-
novel.840	127.684	114.371	17.3079	36.7023	121.028	27.0051	2.16546	0.000161623	0.00169243	-	X	46529090	46531898	-	934	-	- && sp|P52597|HNRPF_HUMAN Heterogeneous nuclear ribonucleoprotein F OS=Homo sapiens OX=9606 GN=HNRNPF PE=1 SV=3 && PF00076:RNA recognition motif. (a.k.a. RRM, RBD, or RNP domain)|PF08080:RNPHF zinc finger	-
MGP_C57BL6NJ_G0031130	31.3611	142.462	4.55471	15.0573	86.9116	9.80603	3.15306	0.000161781	0.00169288	Sspo	6	48507221	48565412	+	15848	protein_coding	NA && PF00093:von Willebrand factor type C domain|PF00057:Low-density lipoprotein receptor domain class A|PF00090:Thrombospondin type 1 domain|PF00094:von Willebrand factor type D domain|PF00754:F5/8 type C domain|PF08742:C8 domain|PF01826:Trypsin Inhibitor like cysteine rich domain	-
MGP_C57BL6NJ_G0033711	338.251	448.455	142.107	154.338	393.353	148.222	1.40861	0.000161989	0.00169385	Rassf7	7	151745047	151747845	+	1803	protein_coding	NA && PF00788:Ras association (RalGDS/AF-6) domain	-
MGP_C57BL6NJ_G0035405	116.484	75.2441	15.486	22.586	95.864	19.036	2.33216	0.000163285	0.00170618	Gm9869	9	61896607	61914342	-	377	protein_coding	NA && -	-
MGP_C57BL6NJ_G0023640	412.174	710.305	219.537	193.863	561.239	206.7	1.44156	0.000164166	0.00171417	Zfp948	17	20996060	21017695	+	2612	protein_coding	NA && PF00096:Zinc finger, C2H2 type|PF01352:KRAB box	zf-C2H2
MGP_C57BL6NJ_G0020636	818.748	797.588	252.331	396.197	808.168	324.264	1.31771	0.000165533	0.00172721	Inhba	13	13705946	13724162	+	1980	protein_coding	NA && -	-
MGP_C57BL6NJ_G0028583	1939.91	782.539	465.492	473.365	1361.22	469.429	1.5356	0.000166687	0.00173679	Sigmar1	4	41201129	41218818	-	3134	protein_coding	NA && PF04622:ERG2 and Sigma1 receptor like protein	-
MGP_C57BL6NJ_G0033653	371.853	502.631	177.634	157.161	437.242	167.397	1.38549	0.000169795	0.00176541	Zfp511	7	150453659	150457873	+	1100	protein_coding	NA && -	-
MGP_C57BL6NJ_G0018168	529.778	687.23	216.804	271.973	608.504	244.389	1.31656	0.000171084	0.00177755	Llph	10	127554819	127562444	+	1407	protein_coding	NA && PF10169:Learning-associated protein	-
MGP_C57BL6NJ_G0030514	322.571	377.224	132.998	131.752	349.897	132.375	1.40258	0.000171929	0.00178507	Hip1r	5	132694199	132732857	+	7369	protein_coding	NA && -	-
MGP_C57BL6NJ_G0020323	689.943	561.823	285.125	223.037	625.883	254.081	1.30018	0.000172063	0.0017852	Entpd5	12	87522876	87570658	-	6039	protein_coding	NA && PF01150:GDA1/CD39 (nucleoside phosphatase) family	-
MGP_C57BL6NJ_G0026246	4187.82	3907.68	994.749	2113.68	4047.75	1554.21	1.381	0.000173476	0.00179859	Pdk1	2	74210602	74242854	+	7779	protein_coding	NA && PF02518:Histidine kinase-, DNA gyrase B-, and HSP90-like ATPase|PF10436:Mitochondrial branched-chain alpha-ketoacid dehydrogenase kinase	-
MGP_C57BL6NJ_G0034079	2168.39	2038.61	777.945	1086.95	2103.5	932.449	1.17375	0.000174153	0.00180433	Snx25	8	46828532	46950793	-	4297	protein_coding	NA && PF02194:PXA domain|PF00615:Regulator of G protein signaling domain|PF08628:Sorting nexin C terminal|PF00787:PX domain	-
MGP_C57BL6NJ_G0027140	122.084	35.1139	12.7532	7.52867	78.599	10.1409	2.95037	0.000174876	0.00181055	Necab3	2	163950449	163964899	-	2548	protein_coding	NA && PF03992:Antibiotic biosynthesis monooxygenase|PF13202:EF hand	-
MGP_C57BL6NJ_G0024296	805.307	1080.51	457.293	267.268	942.906	362.281	1.37997	0.000176723	0.00182581	Sgol1	17	57383752	57399587	-	3810	protein_coding	NA && PF07557:Shugoshin C terminus|PF07558:Shugoshin N-terminal coiled-coil region	-
MGP_C57BL6NJ_G0015541	59.362	50.1628	4.55471	8.46976	54.7624	6.51224	3.07408	0.000178407	0.00184061	Gm11946	11	478374	485073	+	4346	processed_transcript	NA && -	-
MGP_C57BL6NJ_G0027405	296.81	792.571	173.079	164.69	544.691	168.884	1.6901	0.000180351	0.00185806	Ss18l1	2	191932822	191961627	+	4343	protein_coding	NA && PF05030:SSXT protein (N-terminal region)	-
MGP_C57BL6NJ_G0017794	5837.64	5912.18	2663.6	2984.18	5874.91	2823.89	1.0569	0.000182998	0.00188227	Pttg1ip	10	80632874	80650057	+	3426	protein_coding	NA && -	-
novel.561	12.3204	33.1074	0	0	22.7139	0	7.06156	0.000183085	0.00188227	-	6	27830521	27830885	+	365	-	- && - && -	-
MGP_C57BL6NJ_G0034029	86.2429	124.404	13.6641	29.1736	105.323	21.4189	2.30059	0.000187994	0.00192599	Ppp1r3b	8	35259556	35271747	+	4186	protein_coding	NA && -	-
MGP_C57BL6NJ_G0018925	1618.45	2300.46	746.062	944.849	1959.46	845.455	1.21286	0.000188373	0.00192853	Kdm6b	11	71941015	71957862	-	9145	protein_coding	NA && -	-
MGP_C57BL6NJ_G0034129	1101	1348.37	535.634	560.886	1224.69	548.26	1.15965	0.000190856	0.0019485	Sh3rf1	8	63460387	63653782	+	5181	protein_coding	NA && PF00018:SH3 domain|PF00097:Zinc finger, C3HC4 type (RING finger)|PF14604:Variant SH3 domain	-
MGP_C57BL6NJ_G0027761	359.532	272.885	122.977	105.401	316.209	114.189	1.46875	0.000191089	0.00194953	Fhdc1	3	87509881	87549162	-	6270	protein_coding	NA && PF02181:Formin Homology 2 Domain	-
MGP_C57BL6NJ_G0035458	2704.89	2644.58	1231.59	1310.93	2674.74	1271.26	1.07314	0.000191572	0.00195298	Zfp609	9	67246336	67391275	-	8268	protein_coding	NA && -	-
MGP_C57BL6NJ_G0018955	405.454	622.018	201.318	193.863	513.736	197.591	1.37902	0.000192934	0.00196426	Kctd11	11	72488516	72491661	-	3146	protein_coding	NA && PF02214:BTB/POZ domain	-
MGP_C57BL6NJ_G0019166	483.856	1276.14	16.397	78.11	879.998	47.2535	4.21955	0.00019687	0.00200295	Aldoc	11	81791797	81796606	+	3263	protein_coding	NA && PF00274:Fructose-bisphosphate aldolase class-I	-
MGP_C57BL6NJ_G0019808	137.765	59.192	22.7736	12.2341	98.4784	17.5038	2.4888	0.000202276	0.00205436	Trim65	11	123893788	123907681	-	5785	protein_coding	NA && -	-
novel.337	425.614	569.849	194.031	203.274	497.732	198.652	1.32557	0.000203221	0.00206184	-	17	20303061	20305956	-	1627	-	- && sp|Q9QZQ1|AFAD_MOUSE Afadin OS=Mus musculus OX=10090 GN=Afdn PE=1 SV=3 && -	-
MGP_C57BL6NJ_G0029266	4664.96	7404.02	2444.97	2815.72	6034.49	2630.35	1.19805	0.000203698	0.00206525	Col16a1	4	136982515	137038662	+	6750	protein_coding	NA && PF01391:Collagen triple helix repeat (20 copies)	-
MGP_C57BL6NJ_G0033062	84.0028	252.82	28.2392	45.172	168.412	36.7056	2.20026	0.000204127	0.00206818	P2ry6	7	107795822	107827014	-	1938	protein_coding	NA && PF00001:7 transmembrane receptor (rhodopsin family)	-
MGP_C57BL6NJ_G0024917	10633.6	11098	5379.12	5281.37	10865.8	5330.24	1.02753	0.000210576	0.00212911	Nars	18	66285808	66304350	-	2632	protein_coding	NA && PF01336:OB-fold nucleic acid binding domain|PF00152:tRNA synthetases class II (D, K and N)	-
MGP_C57BL6NJ_G0025090	482.736	421.367	102.026	208.921	452.052	155.473	1.54023	0.000211795	0.00213996	Ctsf	19	1810833	1816616	+	1975	protein_coding	NA && PF08246:Cathepsin propeptide inhibitor domain (I29)|PF00112:Papain family cysteine protease	-
MGP_C57BL6NJ_G0007544	732.505	1003.26	316.097	406.548	867.88	361.323	1.26461	0.000215532	0.00216924	Gm22	8	129984423	129987504	+	3082	lincRNA	NA && -	zf-C2H2
MGP_C57BL6NJ_G0018034	661.942	1531.97	447.273	313.381	1096.96	380.327	1.52845	0.000219164	0.0022038	Gas2l3	10	93607553	93650425	-	6656	protein_coding	NA && -	-
MGP_C57BL6NJ_G0020763	338.251	488.585	174.901	131.752	413.418	153.326	1.43125	0.000219486	0.00220553	Gmnn	13	23041641	23053906	-	1465	protein_coding	NA && PF07412:Geminin	-
MGP_C57BL6NJ_G0028207	1991.43	2482.05	968.332	1094.48	2236.74	1031.41	1.11691	0.000220998	0.00221768	Fam102b	3	114666371	114725852	-	1113	protein_coding	NA && PF10358:N-terminal C2 in EEIG1 and EHBP1 proteins	-
MGP_C57BL6NJ_G0016835	28.0009	15.0488	0	0	21.5249	0	6.98009	0.000221413	0.00222033	Cxcr4	1	136797810	136804418	-	1808	protein_coding	NA && PF12109:CXCR4 Chemokine receptor N terminal|PF00001:7 transmembrane receptor (rhodopsin family)	-
MGP_C57BL6NJ_G0007474	537.618	253.824	143.929	113.871	395.721	128.9	1.61717	0.000221701	0.0022217	2500002B13Rik	8	59420326	59443862	+	2618	lincRNA	NA && -	-
MGP_C57BL6NJ_G0020913	1305.96	2228.23	597.578	823.449	1767.1	710.514	1.31473	0.000222692	0.00222859	Ninj1	13	49604853	49613612	+	1570	protein_coding	NA && PF04923:Ninjurin	-
MGP_C57BL6NJ_G0021833	2184.07	1710.55	919.141	868.621	1947.31	893.881	1.12319	0.000225444	0.00225306	Nupl1	14	57244832	57284621	-	2787	protein_coding	NA && PF15967:Nucleoporin FG repeated region	-
MGP_C57BL6NJ_G0028303	2637.69	2945.56	1265.3	1389.98	2791.62	1327.64	1.0723	0.000226072	0.0022578	Papss1	3	139012066	139098802	+	3053	protein_coding	NA && PF14306:PUA-like domain|PF01583:Adenylylsulphate kinase|PF01747:ATP-sulfurylase	-
MGP_C57BL6NJ_G0016738	19084.3	18339.5	9490.2	8972.3	18711.9	9231.25	1.01935	0.000226979	0.00226505	Hdlbp	1	98645242	98719734	-	11314	protein_coding	NA && -	-
MGP_C57BL6NJ_G0035186	924.031	405.315	255.064	197.628	664.673	226.346	1.55339	0.000231844	0.00230759	Mcam	9	43871366	43881143	+	4748	protein_coding	NA && PF07686:Immunoglobulin V-set domain|PF13927:Immunoglobulin domain|PF08205:CD80-like C2-set immunoglobulin domain	-
MGP_C57BL6NJ_G0035315	219.527	168.547	72.8754	40.4666	194.037	56.671	1.77418	0.000234756	0.00233342	Dmxl2	9	54889808	55046218	-	13419	protein_coding	NA && PF12234:RAVE protein 1 C terminal	-
MGP_C57BL6NJ_G0025954	5076.01	5293.17	2651.75	2387.53	5184.59	2519.64	1.04101	0.000236848	0.00235102	Setx	2	28129044	28194345	+	11380	protein_coding	NA && PF13087:AAA domain|PF13086:AAA domain	-
MGP_C57BL6NJ_G0022919	2179.59	3604.7	749.706	1435.15	2892.14	1092.43	1.40479	0.000238369	0.00236453	Emp2	16	7217973	7253123	-	3356	protein_coding	NA && -	-
MGP_C57BL6NJ_G0032303	235.208	617.002	102.026	152.456	426.105	127.241	1.74479	0.000238709	0.0023663	Dedd2	7	24434247	24455519	-	5851	protein_coding	NA && -	-
MGP_C57BL6NJ_G0032152	151.205	586.904	98.3818	90.3441	369.055	94.3629	1.96847	0.000241484	0.00239058	Bbc3	7	14753010	14761597	+	2010	protein_coding	NA && -	-
MGP_C57BL6NJ_G0028620	1342.93	2896.4	661.344	917.557	2119.66	789.451	1.42517	0.000242383	0.00239786	Rusc2	4	43022606	43069903	+	7923	protein_coding	NA && PF14604:Variant SH3 domain|PF02759:RUN domain	-
MGP_C57BL6NJ_G0020342	49.2817	473.536	0.910942	5.64651	261.409	3.27872	6.32027	0.000243118	0.00240044	Pgf	12	88406881	88416442	-	489	protein_coding	NA && PF00341:PDGF/VEGF domain	-
MGP_C57BL6NJ_G0034858	639.542	998.239	280.57	373.61	818.89	327.09	1.32449	0.00024406	0.00240796	Taf1d	9	12688407	12695355	+	1361	protein_coding	NA && PF15333:TATA box-binding protein-associated factor 1D	-
MGP_C57BL6NJ_G0019755	32.4811	11.0358	0	0	21.7585	0	6.99478	0.000245613	0.00242003	Gprc5c	11	122370698	122391216	+	2725	protein_coding	NA && PF00003:7 transmembrane sweet-taste receptor of 3 GCPR	-
MGP_C57BL6NJ_G0020663	98.5633	105.342	23.6845	24.4682	101.953	24.0763	2.08249	0.000245804	0.00242028	Pgbd1	13	19348406	19372846	-	3428	protein_coding	NA && PF13843:Transposase IS4	-
MGP_C57BL6NJ_G0008941	66.0822	62.2018	5.46565	13.1752	64.142	9.32042	2.78567	0.000246867	0.00242912	Mir1957a	4	124881122	124881187	+	66	miRNA	NA && -	-
MGP_C57BL6NJ_G0025098	161.285	231.752	64.6769	59.2883	196.519	61.9826	1.6654	0.000247243	0.00243119	Slc29a2	19	2007126	2015085	+	2472	protein_coding	NA && PF01733:Nucleoside transporter	-
MGP_C57BL6NJ_G0004032	250.889	105.342	40.0815	50.8186	178.115	45.45	1.96937	0.000247765	0.00243307	Junos	4	98757929	98885140	+	4117	antisense	NA && -	-
MGP_C57BL6NJ_G0024840	191973	206747	86676.2	106995	199360	96835.4	1.04177	0.00025376	0.00248529	Lox	18	53381212	53398983	-	4810	protein_coding	NA && PF01186:Lysyl oxidase	-
MGP_C57BL6NJ_G0029919	1124.52	1076.49	511.039	503.48	1100.51	507.259	1.11733	0.00025509	0.00249665	Grpel1	5	36708365	36717198	+	3528	protein_coding	NA && PF01025:GrpE	-
MGP_C57BL6NJ_G0028979	308.01	311.009	122.066	113.871	309.51	117.969	1.39151	0.000256395	0.00250775	Orc1	4	113247515	113282533	+	3479	protein_coding	NA && PF01426:BAH domain|PF09079:CDC6, C terminal winged helix domain|PF00004:ATPase family associated with various cellular activities (AAA)|PF17872:AAA lid domain	-
MGP_C57BL6NJ_G0019807	458.096	468.52	167.613	209.862	463.308	188.738	1.29583	0.000256618	0.00250826	Trim47	11	123874527	123903763	-	2735	protein_coding	NA && PF13445:RING-type zinc-finger|PF13765:SPRY-associated domain|PF00643:B-box zinc finger	-
MGP_C57BL6NJ_G0016305	199.367	158.514	52.8347	59.2883	178.941	56.0615	1.67405	0.000262139	0.00255712	MGP_C57BL6NJ_G0016305	1	34602396	34750490	+	9561	protein_coding	NA && PF00621:RhoGEF domain|PF00169:PH domain|PF00018:SH3 domain	-
MGP_C57BL6NJ_G0030556	59.362	125.407	12.7532	21.6449	92.3844	17.1991	2.42842	0.00026251	0.00255903	Mmp17	5	138813856	138844792	+	6619	protein_coding	NA && -	-
MGP_C57BL6NJ_G0022063	15914.6	11183.3	5054.82	7019.55	13549	6037.18	1.16622	0.000263113	0.00256321	Mbnl2	14	122545353	122711217	+	4552	protein_coding	NA && -	-
MGP_C57BL6NJ_G0034380	2720.57	8319.99	1637.87	2072.27	5520.28	1855.07	1.57337	0.000264808	0.00257631	Junb	8	89205616	89207455	-	1840	protein_coding	NA && PF00170:bZIP transcription factor|PF03957:Jun-like transcription factor	TF_bZIP
MGP_C57BL6NJ_G0021500	1592.69	2077.74	870.861	815.92	1835.22	843.391	1.12179	0.000267301	0.00259728	Gnl3	14	25139585	25146240	-	1883	protein_coding	NA && PF01926:50S ribosome-binding GTPase|PF08701:GNL3L/Grn1 putative GTPase	-
MGP_C57BL6NJ_G0027854	1776.38	2737.88	895.456	1070.95	2257.13	983.205	1.19912	0.000267318	0.00259728	Zbtb7b	3	92974910	92992385	-	5570	protein_coding	NA && -	ZBTB
MGP_C57BL6NJ_G0033433	2366.64	2999.73	1109.53	1365.51	2683.19	1237.52	1.11662	0.000270394	0.00262369	Mettl9	7	130000166	130042659	+	1822	protein_coding	NA && -	-
MGP_C57BL6NJ_G0018533	778.426	761.471	289.68	378.316	769.948	333.998	1.20506	0.00027066	0.00262454	Stk10	11	31775283	31872832	+	5169	protein_coding	NA && -	-
MGP_C57BL6NJ_G0023825	105.284	16.0521	7.28754	0	60.6678	3.64377	4.04695	0.000271462	0.00263059	Grm4	17	27819948	27923675	-	5318	protein_coding	NA && -	-
MGP_C57BL6NJ_G0023993	338.251	348.129	139.374	129.87	343.19	134.622	1.35007	0.000272275	0.00263672	Tnxb	17	36081758	36233660	+	10985	protein_coding	NA && -	-
MGP_C57BL6NJ_G0033550	1667.74	1780.78	800.718	838.506	1724.26	819.612	1.07301	0.000277737	0.0026843	Stx4a	7	137349312	137379791	+	2370	protein_coding	NA && PF05739:SNARE domain|PF00804:Syntaxin	-
MGP_C57BL6NJ_G0027993	3838.37	2900.41	1775.43	1146.24	3369.39	1460.83	1.20557	0.00027994	0.00270204	Gabpb2	3	99449789	99491780	-	15465	protein_coding	NA && -	-
MGP_C57BL6NJ_G0002121	164.646	298.97	20.9517	84.6976	231.808	52.8246	2.13575	0.000280198	0.00270275	MGP_C57BL6NJ_G0002121	6	97362705	97365182	+	2478	TEC	NA && -	-
MGP_C57BL6NJ_G0025561	1480.69	527.712	344.336	325.615	1004.2	334.976	1.58346	0.000280534	0.00270359	Loxl4	19	43006192	43031644	-	4213	protein_coding	NA && PF00530:Scavenger receptor cysteine-rich domain|PF01186:Lysyl oxidase	-
MGP_C57BL6NJ_G0021245	968.833	1139.7	378.041	535.477	1054.27	456.759	1.20701	0.00028432	0.00273711	Hexb	13	101754902	101777748	-	1904	protein_coding	NA && PF00728:Glycosyl hydrolase family 20, catalytic domain|PF14845:beta-acetyl hexosaminidase like	-
MGP_C57BL6NJ_G0031390	3291.79	5768.72	1649.72	2150.38	4530.25	1900.05	1.25367	0.000285013	0.00274199	MGP_C57BL6NJ_G0031390	6	88876472	88917576	-	6124	protein_coding	NA && -	-
MGP_C57BL6NJ_G0034667	2686.97	2854.26	1092.22	1479.38	2770.62	1285.8	1.10761	0.000286503	0.00275452	Cmip	8	124490019	124709445	+	4695	protein_coding	NA && -	-
MGP_C57BL6NJ_G0017246	3170.83	4421.34	1632.41	1865.23	3796.09	1748.82	1.11823	0.000287075	0.00275821	Cep170	1	188915489	189001169	-	17791	protein_coding	NA && PF00498:FHA domain|PF15308:CEP170 C-terminus	-
MGP_C57BL6NJ_G0029081	893.79	937.04	419.034	417.841	915.415	418.437	1.12946	0.000289833	0.00278052	Atp6v0b	4	123466979	123469992	-	2009	protein_coding	NA && PF00137:ATP synthase subunit C	-
MGP_C57BL6NJ_G0035417	70.5624	75.2441	2.73283	16.9395	72.9033	9.83617	2.89457	0.00029331	0.00280893	Calml4	9	64148014	64168071	+	861	protein_coding	NA && PF13499:EF-hand domain pair	-
MGP_C57BL6NJ_G0032506	122.084	282.918	51.9237	60.2294	202.501	56.0766	1.85405	0.000294105	0.00281287	Fxyd5	7	31098668	31110566	-	4192	protein_coding	NA && -	-
MGP_C57BL6NJ_G0016298	99.6834	118.384	27.3283	27.2914	109.034	27.3099	1.99777	0.000296458	0.00282985	Ccdc115	1	34315343	34318236	-	2514	protein_coding	NA && -	-
MGP_C57BL6NJ_G0020120	3103.63	3212.42	1321.78	1681.72	3158.02	1501.75	1.07243	0.000305198	0.00290949	Arhgap5	12	52931377	52995900	+	4855	protein_coding	NA && PF01846:FF domain|PF00620:RhoGAP domain|PF16512:p190-A and -B Rho GAPs FF domain	-
MGP_C57BL6NJ_G0026993	179.206	192.625	30.0611	72.4635	185.916	51.2623	1.86012	0.000306415	0.0029173	Flrt3	2	148946916	148968666	-	4865	protein_coding	NA && PF13855:Leucine rich repeat	-
MGP_C57BL6NJ_G0034703	216.167	274.892	59.2113	101.637	245.53	80.4242	1.61136	0.000307321	0.00292403	Foxc2	8	128734023	128736747	+	2725	protein_coding	NA && PF00250:Forkhead domain	Fork head
novel.567	42.5614	51.166	3.64377	6.58759	46.8637	5.11568	3.1987	0.000311965	0.00296437	-	6	51439866	51441532	+	489	-	- && - && -	-
MGP_C57BL6NJ_G0025485	2050.79	2091.79	798.897	1105.77	2071.29	952.335	1.12107	0.000313065	0.0029729	Ankrd1	19	35979700	35989179	-	1765	protein_coding	NA && PF12796:Ankyrin repeats (3 copies)	-
MGP_C57BL6NJ_G0015745	2152.71	1385.5	841.711	692.638	1769.1	767.174	1.20515	0.000315431	0.00299343	Trerf1	17	50323424	50568651	+	9005	processed_transcript	NA && -	zf-C2H2
MGP_C57BL6NJ_G0015743	1193.96	1695.5	658.611	638.996	1444.73	648.804	1.15514	0.000322756	0.00305308	1110038B12Rik	17	36408809	36411042	-	1811	processed_transcript	NA && -	-
MGP_C57BL6NJ_G0017717	2874.02	3292.68	1455.69	1545.26	3083.35	1500.47	1.03914	0.000335068	0.00315734	Jmjd1c	10	69264549	69437519	+	14398	protein_coding	NA && PF02373:JmjC domain, hydroxylase	-
MGP_C57BL6NJ_G0021317	2103.43	2786.04	1045.76	1226.23	2444.74	1136	1.10586	0.000339914	0.0031948	Gpbp1	13	117296483	117376830	-	3922	protein_coding	NA && PF15337:Vascular protein family Vasculin-like 1	-
MGP_C57BL6NJ_G0025042	2042.95	1794.82	1016.61	745.339	1918.89	880.975	1.12295	0.000341532	0.00320795	Suv420h1	19	546973	605065	+	14094	protein_coding	NA && -	-
MGP_C57BL6NJ_G0031322	722.424	697.262	311.542	326.556	709.843	319.049	1.15371	0.000342462	0.00321463	Tcf7l1	6	75110308	75279575	-	3925	protein_coding	NA && -	HMG
MGP_C57BL6NJ_G0032918	1383.25	1466.76	660.433	696.402	1425	678.418	1.07078	0.000344885	0.0032353	Btbd1	7	87159839	87196177	-	3000	protein_coding	NA && PF07707:BTB And C-terminal Kelch|PF00651:BTB/POZ domain|PF08005:PHR domain	ZBTB
MGP_C57BL6NJ_G0019268	212.807	233.758	81.9848	76.2278	223.283	79.1063	1.49711	0.000347333	0.00325411	Znhit3	11	88996003	89001373	-	2136	protein_coding	NA && PF04438:HIT zinc finger	-
MGP_C57BL6NJ_G0019823	2699.29	2228.23	1114.08	1240.35	2463.76	1177.22	1.06543	0.000348091	0.00325914	Ube2o	11	124354175	124399434	-	5288	protein_coding	NA && -	-
MGP_C57BL6NJ_G0028244	72.8025	55.179	13.6641	5.64651	63.9907	9.65532	2.72478	0.000350275	0.00327697	Tmem56	3	127855397	127943405	-	7895	protein_coding	NA && -	-
MGP_C57BL6NJ_G0027976	39.2013	80.2604	3.64377	11.293	59.7309	7.46839	3.0051	0.000350442	0.00327697	MGP_C57BL6NJ_G0027976	3	98898035	99172300	+	1640	protein_coding	NA && PF05694:56kDa selenium binding protein (SBP56)	-
MGP_C57BL6NJ_G0035194	880.35	604.963	345.247	275.738	742.656	310.492	1.25765	0.000350738	0.00327765	Dpagt1	9	44078176	44090306	+	1905	protein_coding	NA && PF00953:Glycosyl transferase family 4	-
MGP_C57BL6NJ_G0027240	379.693	447.452	193.12	127.046	413.572	160.083	1.36917	0.000355283	0.0033159	Mybl2	2	173291980	173325384	+	4303	protein_coding	NA && PF13921:Myb-like DNA-binding domain|PF00249:Myb-like DNA-binding domain|PF09316:C-myb, C-terminal	MYB
MGP_C57BL6NJ_G0034550	547.699	541.758	210.428	256.916	544.728	233.672	1.2212	0.000358557	0.00334221	Enkd1	8	111974363	111978638	-	1272	protein_coding	NA && PF13864:Calmodulin-binding	-
MGP_C57BL6NJ_G0019949	1622.94	2197.13	909.121	863.915	1910.03	886.518	1.1075	0.000362104	0.00337099	Asxl2	12	232710	315401	+	14531	protein_coding	NA && -	-
MGP_C57BL6NJ_G0030672	1917.51	1946.31	879.059	987.197	1931.91	933.128	1.04992	0.000363127	0.00337623	Tsc22d4	5	147803156	147826709	+	7509	protein_coding	NA && -	TSC22
MGP_C57BL6NJ_G0030832	4528.31	3078.99	1825.53	1685.48	3803.65	1755.51	1.1154	0.000364652	0.00338612	Slc7a1	5	159726705	159811195	-	11530	protein_coding	NA && -	-
MGP_C57BL6NJ_G0036470	19.0406	88.2864	5.46565	4.70542	53.6635	5.08554	3.40168	0.000365081	0.00338796	Cited1	X	101767336	101772613	-	1754	protein_coding	NA && PF04487:CITED	-
MGP_C57BL6NJ_G0024014	4970.73	5829.92	2599.83	2728.2	5400.32	2664.02	1.01948	0.000367604	0.00340707	Clic1	17	36527314	36535511	+	1799	protein_coding	NA && PF13410:Glutathione S-transferase, C-terminal domain|PF13409:Glutathione S-transferase, N-terminal domain	-
MGP_C57BL6NJ_G0019707	3277.23	3146.21	1469.35	1680.78	3211.72	1575.06	1.02795	0.000370643	0.00343091	Smurf2	11	113559098	113671381	-	6163	protein_coding	NA && PF00397:WW domain|PF00168:C2 domain|PF00632:HECT-domain (ubiquitin-transferase)	-
MGP_C57BL6NJ_G0014217	96.3233	19.0618	7.28754	3.76434	57.6926	5.52594	3.37889	0.000371069	0.00343268	MGP_C57BL6NJ_G0014217	7	24697647	24698598	-	952	processed_pseudogene	NA && PF12606:Tumour necrosis factor receptor superfamily member 19	-
MGP_C57BL6NJ_G0019420	4140.78	6500.09	2505.09	2337.65	5320.43	2421.37	1.13578	0.000372019	0.0034393	Npepps	11	102690480	102775737	-	7163	protein_coding	NA && -	-
MGP_C57BL6NJ_G0028548	703.384	1514.92	324.296	490.305	1109.15	407.3	1.44578	0.000372813	0.00344448	3110043O21Rik	4	34059135	34089619	-	4550	protein_coding	NA && PF15019:C9orf72-like protein family	-
MGP_C57BL6NJ_G0021573	7696.9	9597.14	3884.26	4516.26	8647.02	4200.26	1.04176	0.000374797	0.00346	Ghitm	14	31718760	31736020	-	3081	protein_coding	NA && PF01027:Inhibitor of apoptosis-promoting Bax1	-
MGP_C57BL6NJ_G0016867	62.7221	63.2051	10.9313	10.3519	62.9636	10.6416	2.56463	0.000374965	0.00346	Slc45a3	1	140458781	140478815	+	3563	protein_coding	NA && -	-
MGP_C57BL6NJ_G0028773	15.6805	23.0749	0	0	19.3777	0	6.83111	0.000382027	0.00351853	Rnf183	4	63517069	63524770	-	1524	protein_coding	NA && PF13639:Ring finger domain	-
MGP_C57BL6NJ_G0016578	862.429	1277.14	429.054	503.48	1069.79	466.267	1.19844	0.000386389	0.00355202	Gmppa	1	78957930	78967194	+	2395	protein_coding	NA && PF00132:Bacterial transferase hexapeptide (six repeats)|PF00483:Nucleotidyl transferase	-
MGP_C57BL6NJ_G0030141	2100.07	3926.74	1157.81	1371.16	3013.41	1264.48	1.25301	0.000387174	0.00355478	Grsf1	5	93297373	93316313	-	3476	protein_coding	NA && PF00076:RNA recognition motif. (a.k.a. RRM, RBD, or RNP domain)	-
MGP_C57BL6NJ_G0018003	1013.63	736.389	422.677	335.967	875.012	379.322	1.20548	0.000390642	0.00358438	Prdm4	10	89785397	89810351	-	3926	protein_coding	NA && PF18445:PR zinc knuckle motif	zf-C2H2
MGP_C57BL6NJ_G0020307	1135.72	887.881	446.362	475.248	1011.8	460.805	1.13452	0.000391848	0.00359096	Numb	12	86862699	86999289	-	3823	protein_coding	NA && -	-
MGP_C57BL6NJ_G0025448	3264.91	4288.92	1837.37	1790.88	3776.91	1814.13	1.058	0.000393449	0.00360286	Uhrf2	19	29300194	29365358	+	8590	protein_coding	NA && PF00240:Ubiquitin family|PF02182:SAD/SRA domain|PF12148:Tandem tudor domain within UHRF1|PF00628:PHD-finger	-
MGP_C57BL6NJ_G0027020	827.708	848.754	425.41	323.733	838.231	374.572	1.16198	0.000393874	0.00360286	Ralgapa2	2	154856602	155142285	-	18502	protein_coding	NA && PF02145:Rap/ran-GAP	-
MGP_C57BL6NJ_G0019597	683.223	787.555	374.397	242.8	735.389	308.599	1.25267	0.00039427	0.00360286	Brca1	11	107634844	107702234	-	8533	protein_coding	NA && PF12820:Serine-rich domain associated with BRCT|PF00097:Zinc finger, C3HC4 type (RING finger)|PF00533:BRCA1 C Terminus (BRCT) domain	-
MGP_C57BL6NJ_G0035395	406.574	1215.95	228.647	298.324	811.259	263.485	1.62307	0.000394373	0.00360286	Parp6	9	60597767	60643270	+	2605	protein_coding	NA && PF00644:Poly(ADP-ribose) polymerase catalytic domain	-
MGP_C57BL6NJ_G0028348	2122.47	3594.66	1211.55	1298.7	2858.57	1255.12	1.18761	0.000397121	0.00362376	Rap1gds1	3	146900687	147057184	-	7425	protein_coding	NA && PF00514:Armadillo/beta-catenin-like repeat	-
MGP_C57BL6NJ_G0035692	1233.16	1206.92	586.647	575.944	1220.04	581.295	1.06956	0.000397155	0.00362376	Cdv3	9	107893390	107904745	-	4368	protein_coding	NA && -	-
novel.30	142.245	209.68	48.2799	61.1705	175.963	54.7252	1.68628	0.000397662	0.00362613	-	1	30497632	30500721	-	675	-	- && sp|Q93096|TP4A1_HUMAN Protein tyrosine phosphatase type IVA 1 OS=Homo sapiens OX=9606 GN=PTP4A1 PE=1 SV=2 && PF00782:Dual specificity phosphatase, catalytic domain	-
MGP_C57BL6NJ_G0029985	1258.92	2124.89	667.721	784.864	1691.91	726.293	1.22029	0.000404698	0.00367667	MGP_C57BL6NJ_G0029985	5	54683029	54885003	+	6720	protein_coding	NA && -	-
MGP_C57BL6NJ_G0016263	3164.11	2565.32	1556.8	1010.72	2864.72	1283.76	1.15788	0.0004047	0.00367667	Mcm3	1	19295246	19312590	-	3752	protein_coding	NA && -	-
MGP_C57BL6NJ_G0032147	229.608	697.262	143.929	142.104	463.435	143.016	1.69702	0.000404859	0.00367667	Dhx34	7	14614685	14639824	-	4596	protein_coding	NA && -	-
MGP_C57BL6NJ_G0024209	1330.61	3216.44	821.67	902.5	2273.52	862.085	1.39925	0.000405246	0.00367667	Gtpbp2	17	49251463	49259801	+	5305	protein_coding	NA && PF00009:Elongation factor Tu GTP binding domain	-
MGP_C57BL6NJ_G0018820	654.102	1157.76	343.425	395.255	905.929	369.34	1.29492	0.000405492	0.00367667	Tmem11	11	62714988	62735997	-	1745	protein_coding	NA && -	-
novel.91	11.2004	28.0911	0	0	19.6458	0	6.85211	0.000405938	0.00367667	-	11	44536983	44549084	+	1454	-	- && - && -	-
MGP_C57BL6NJ_G0024334	3367.95	3234.49	1783.63	1414.45	3301.22	1599.04	1.04575	0.000406398	0.00367667	MGP_C57BL6NJ_G0024334	17	60546140	60567686	+	7279	protein_coding	NA && -	-
novel.683	45.9216	2.00651	0	0	23.964	0	7.13324	0.000406898	0.00367667	-	8	73962786	73964673	-	1888	-	- && - && -	-
MGP_C57BL6NJ_G0006027	25.7609	13.0423	0	0	19.4016	0	6.83012	0.000406983	0.00367667	C230014O12Rik	2	33543126	33636047	-	2995	lincRNA	NA && -	-
MGP_C57BL6NJ_G0017890	129.924	226.736	49.1909	58.3472	178.33	53.7691	1.73115	0.000407208	0.00367667	Pcsk4	10	83724820	83733321	-	2958	protein_coding	NA && -	-
MGP_C57BL6NJ_G0034632	1048.36	1428.64	589.38	538.3	1238.5	563.84	1.13541	0.000408778	0.00368628	Mlkl	8	118075028	118101214	-	2303	protein_coding	NA && PF07714:Protein tyrosine kinase	-
MGP_C57BL6NJ_G0029902	2935.62	2114.86	1287.16	1036.13	2525.24	1161.65	1.12009	0.000409205	0.00368787	Htt	5	34898690	35062639	+	18213	protein_coding	NA && PF12372:Huntingtin protein region	-
MGP_C57BL6NJ_G0021236	355.052	442.435	130.265	183.511	398.744	156.888	1.34639	0.000413111	0.00372079	Polk	13	100990712	101056604	-	4289	protein_coding	NA && -	-
MGP_C57BL6NJ_G0018590	42.5614	29.0944	0.910942	3.76434	35.8279	2.33764	3.94418	0.000418251	0.00375786	Havcr2	11	46725857	46753312	+	2721	protein_coding	NA && -	-
MGP_C57BL6NJ_G0017629	1665.5	1187.85	695.049	598.53	1426.68	646.789	1.14104	0.000419033	0.00376258	Man1a	10	54764283	54948782	-	9058	protein_coding	NA && PF01532:Glycosyl hydrolase family 47	-
MGP_C57BL6NJ_G0017744	73.9225	57.1855	10.9313	12.2341	65.554	11.5827	2.50031	0.000427452	0.00383583	Gnaz	10	77767467	77820858	+	3609	protein_coding	NA && -	-
MGP_C57BL6NJ_G0035287	785.147	839.724	391.705	355.73	812.436	373.718	1.12032	0.000429026	0.0038476	Sik2	9	51185031	51320398	-	9525	protein_coding	NA && PF00069:Protein kinase domain	-
MGP_C57BL6NJ_G0026775	1869.34	2028.58	985.64	917.557	1948.96	951.598	1.0343	0.000431869	0.00387074	Mga	2	126751090	126828409	+	15314	protein_coding	NA && PF00907:T-box|PF00010:Helix-loop-helix DNA-binding domain|PF16059:Domain of unknown function (DUF4801)	T-box
MGP_C57BL6NJ_G0030607	840.028	741.405	295.145	401.843	790.717	348.494	1.18208	0.000434401	0.00389106	Bcl7b	5	144900233	144913782	+	2399	protein_coding	NA && -	-
MGP_C57BL6NJ_G0018158	3644.6	5305.21	2120.67	2091.09	4474.91	2105.88	1.08751	0.000436907	0.00390977	Rap1b	10	124920971	124953299	-	2024	protein_coding	NA && PF00071:Ras family	-
MGP_C57BL6NJ_G0027651	2348.72	3904.67	1217.02	1527.38	3126.69	1372.2	1.1883	0.000444066	0.00396858	Rnf13	3	58633216	58740863	+	10019	protein_coding	NA && -	-
MGP_C57BL6NJ_G0019960	1298.12	1040.38	570.25	518.537	1169.25	544.394	1.10265	0.000452485	0.00403826	Itsn2	12	1519941	1649006	+	6094	protein_coding	NA && PF12763:Cytoskeletal-regulatory complex EF hand|PF14604:Variant SH3 domain|PF00168:C2 domain|PF07653:Variant SH3 domain|PF00018:SH3 domain|PF16652:Pleckstrin homology domain|PF00621:RhoGEF domain	-
MGP_C57BL6NJ_G0020622	8016.11	9792.77	4237.7	4612.25	8904.44	4424.98	1.00888	0.000456244	0.00406686	Nid1	13	10923239	11017520	+	6047	protein_coding	NA && PF07645:Calcium-binding EGF domain|PF00086:Thyroglobulin type-1 repeat|PF12662:Complement Clr-like EGF-like|PF14670:Coagulation Factor Xa inhibitory site|PF06119:Nidogen-like|PF12947:EGF domain|PF07474:G2F domain|PF00058:Low-density lipoprotein receptor repeat class B	-
MGP_C57BL6NJ_G0032684	6492.86	10418.8	2884.04	4429.68	8455.83	3656.86	1.2094	0.000463856	0.0041272	Rpl13a	7	47629184	47633641	-	1158	protein_coding	NA && PF00572:Ribosomal protein L13	-
MGP_C57BL6NJ_G0025076	6432.38	5020.29	2952.36	2645.39	5726.33	2798.88	1.03271	0.000467985	0.00415136	Kdm2a	19	1218090	1315057	-	14207	protein_coding	NA && -	-
MGP_C57BL6NJ_G0030952	25.7609	47.153	2.73283	2.82325	36.4569	2.77804	3.71597	0.000468635	0.00415461	Prrt4	6	27727318	27737654	-	3411	protein_coding	NA && -	-
MGP_C57BL6NJ_G0028486	622.741	590.917	310.631	178.806	606.829	244.719	1.30976	0.000469892	0.00416073	Nbn	4	13373481	13410714	+	2533	protein_coding	NA && PF08599:DNA damage repair protein Nbs1|PF16508:Second BRCT domain on Nijmegen syndrome breakage protein|PF00498:FHA domain	-
MGP_C57BL6NJ_G0034960	67.2023	94.306	18.2188	15.9984	80.7541	17.1086	2.23942	0.000475666	0.00420171	Epor	9	19989396	19994073	-	1898	protein_coding	NA && PF09067:Erythropoietin receptor, ligand binding|PF00041:Fibronectin type III domain	-
MGP_C57BL6NJ_G0022727	563.379	732.376	307.899	255.975	647.878	281.937	1.20053	0.000476474	0.00420633	Lmbr1l	15	104418224	104433237	-	2891	protein_coding	NA && PF04791:LMBR1-like membrane protein	-
MGP_C57BL6NJ_G0026936	145.605	121.394	41.9034	36.7023	133.499	39.3028	1.76335	0.00048731	0.00429424	Slc4a11	2	138306094	138319304	-	4998	protein_coding	NA && PF00955:HCO3- transporter family	-
MGP_C57BL6NJ_G0030630	273.289	414.344	71.0535	156.22	343.817	113.637	1.59841	0.000491154	0.00432552	Rasa4	5	145937189	145966773	+	7255	protein_coding	NA && -	-
MGP_C57BL6NJ_G0028751	481.616	349.133	173.079	166.572	415.375	169.825	1.28982	0.000495437	0.00436062	Dnajc25	4	59900283	59930963	+	2603	protein_coding	NA && -	-
MGP_C57BL6NJ_G0020935	425.614	1185.85	304.255	247.505	805.731	275.88	1.5467	0.000497689	0.0043752	Cks2	13	52435738	52441059	+	592	protein_coding	NA && -	-
MGP_C57BL6NJ_G0023164	2529.05	2737.88	1241.61	1373.98	2633.46	1307.8	1.00987	0.000504271	0.00442775	Fyttd1	16	31665094	31701798	+	6050	protein_coding	NA && -	-
MGP_C57BL6NJ_G0027636	674.263	672.181	290.591	323.733	673.222	307.162	1.13215	0.000510174	0.00447423	Rfxap	3	55554666	55559342	-	2242	protein_coding	NA && PF15289:Regulatory factor X-associated C-terminal binding domain	-
MGP_C57BL6NJ_G0016467	544.338	661.145	238.667	289.854	602.742	264.26	1.18996	0.000511113	0.00447712	Cyp20a1	1	62761637	62808509	+	2286	protein_coding	NA && PF00067:Cytochrome P450	-
MGP_C57BL6NJ_G0024441	2030.63	1360.41	678.652	847.917	1695.52	763.285	1.15131	0.000518751	0.00453861	Fez2	17	84147031	84188112	-	2020	protein_coding	NA && PF07763:FEZ-like protein	-
MGP_C57BL6NJ_G0035432	735.865	869.822	381.685	358.553	802.844	370.119	1.11727	0.000519673	0.00454126	Tipin	9	65685481	65714328	+	1211	protein_coding	NA && PF07962:Replication Fork Protection Component Swi3	-
MGP_C57BL6NJ_G0010685	35.8412	73.2376	1.82188	10.3519	54.5394	6.08691	3.17047	0.000522085	0.00455692	MGP_C57BL6NJ_G0010685	1	189022774	189023112	+	339	processed_pseudogene	NA && -	-
MGP_C57BL6NJ_G0029019	420.014	549.784	224.092	183.511	484.899	203.802	1.25073	0.000524195	0.00457261	Stil	4	120240996	120289017	+	5795	protein_coding	NA && -	-
MGP_C57BL6NJ_G0018009	6971.12	3458.22	2426.75	1926.4	5214.67	2176.58	1.26041	0.000530054	0.00461275	Timp3	10	90202983	90252212	+	8144	protein_coding	NA && PF00965:Tissue inhibitor of metalloproteinase	-
MGP_C57BL6NJ_G0030986	16.8006	66.2148	3.64377	2.82325	41.5077	3.23351	3.68385	0.000530574	0.00461455	Podxl	6	30271037	30322732	-	5488	protein_coding	NA && -	-
MGP_C57BL6NJ_G0004448	404.334	335.087	125.71	170.336	369.71	148.023	1.32057	0.000530913	0.00461476	MGP_C57BL6NJ_G0004448	6	118559794	118569728	-	1695	antisense	NA && -	-
MGP_C57BL6NJ_G0022507	10171.1	13791.7	5098.54	6417.25	11981.4	5757.9	1.05722	0.000541404	0.00469483	Atf4	15	83765878	83768234	+	1724	protein_coding	NA && PF00170:bZIP transcription factor	TF_bZIP
MGP_C57BL6NJ_G0026643	1506.45	2245.28	900.011	830.036	1875.87	865.024	1.1169	0.000544445	0.00471842	Qser1	2	110402892	110465638	-	5367	protein_coding	NA && PF13926:Domain of unknown function (DUF4211)	-
MGP_C57BL6NJ_G0010974	98.5633	111.361	27.3283	28.2325	104.962	27.7804	1.91817	0.000545249	0.00472259	MGP_C57BL6NJ_G0010974	11	61184617	61186098	-	1482	processed_pseudogene	NA && PF01485:IBR domain, a half RING-finger domain	-
MGP_C57BL6NJ_G0007217	200.487	307.999	109.313	56.4651	254.243	82.8891	1.61687	0.000566097	0.00488587	Lockd	6	143010205	143046293	+	5593	lincRNA	NA && -	-
MGP_C57BL6NJ_G0030184	172.486	1070.47	44.6362	31.9969	621.479	38.3165	4.01967	0.000569423	0.00491169	Stbd1	5	97507030	97510563	+	2221	protein_coding	NA && PF00686:Starch binding domain	-
MGP_C57BL6NJ_G0034119	1653.18	2270.37	1063.98	622.998	1961.77	843.489	1.21772	0.000573072	0.00494026	MGP_C57BL6NJ_G0034119	8	59448728	59464460	+	2588	protein_coding	NA && PF00505:HMG (high mobility group) box	HMG
MGP_C57BL6NJ_G0032324	249.768	848.754	128.443	202.333	549.261	165.388	1.73257	0.000574883	0.00495297	Tgfb1	7	25010061	25029369	+	5013	protein_coding	NA && -	-
MGP_C57BL6NJ_G0018740	547.699	436.416	221.359	205.156	492.057	213.258	1.20583	0.00059066	0.00506808	Zfp692	11	59788097	59795655	+	1963	protein_coding	NA && -	zf-C2H2
MGP_C57BL6NJ_G0020000	1028.19	1798.84	424.499	713.342	1413.52	568.921	1.31336	0.000593453	0.00508313	Lpin1	12	14392201	14446077	-	5720	protein_coding	NA && -	-
MGP_C57BL6NJ_G0018897	1902.94	2266.35	980.174	1070.95	2084.65	1025.56	1.02349	0.000597983	0.00511298	Ndel1	11	71295026	71361239	-	3253	protein_coding	NA && PF04880:NUDE protein, C-terminal conserved region	-
MGP_C57BL6NJ_G0036444	2539.13	2804.1	1487.57	1070.95	2671.61	1279.26	1.06237	0.000600369	0.0051304	Kif4	X	99997654	100104655	+	5514	protein_coding	NA && PF00225:Kinesin motor domain	-
novel.629	34.7212	38.1237	3.64377	2.82325	36.4224	3.23351	3.49258	0.00060146	0.00513673	-	7	118478907	118481466	-	1564	-	- && - && -	-
MGP_C57BL6NJ_G0017330	741.465	628.038	308.809	319.028	684.751	313.919	1.12501	0.000605271	0.00515446	Smyd2	1	203098693	203143989	-	2717	protein_coding	NA && -	-
MGP_C57BL6NJ_G0037594	25.7609	104.339	1.82188	12.2341	65.0497	7.02799	3.21728	0.000605291	0.00515446	2900042K21Rik	1	202382904	202383556	-	653	sense_overlapping	NA && -	-
MGP_C57BL6NJ_G0030904	754.906	917.978	391.705	387.727	836.442	389.716	1.10204	0.000607185	0.00516555	Tes	6	14746892	14786695	+	6835	protein_coding	NA && -	-
MGP_C57BL6NJ_G0029126	869.149	1313.26	454.56	522.302	1091.21	488.431	1.16004	0.000607298	0.00516555	Foxj3	4	125322062	125426116	+	10497	protein_coding	NA && PF00250:Forkhead domain	Fork head
MGP_C57BL6NJ_G0027245	81.7628	23.0749	8.19848	2.82325	52.4188	5.51087	3.2434	0.000608804	0.00517537	Gdap1l1	2	173717547	173734398	+	2571	protein_coding	NA && -	-
MGP_C57BL6NJ_G0020548	1046.12	1135.68	564.784	475.248	1090.9	520.016	1.06888	0.000611111	0.00518597	Cdca4	12	118858458	118867610	-	2417	protein_coding	NA && -	-
MGP_C57BL6NJ_G0033995	636.182	1291.19	366.199	408.431	963.685	387.315	1.31552	0.000612683	0.0051963	Rab11fip1	8	26306352	26342824	-	7965	protein_coding	NA && PF00168:C2 domain|PF09457:FIP domain	-
MGP_C57BL6NJ_G0034456	3523.64	3265.6	1267.12	1926.4	3394.62	1596.76	1.08814	0.00061789	0.00522982	Herpud1	8	99297839	99306760	+	2327	protein_coding	NA && PF00240:Ubiquitin family	-
MGP_C57BL6NJ_G0028120	1619.57	1187.85	718.734	581.59	1403.71	650.162	1.11012	0.00061806	0.00522982	Phtf1	3	109168384	109227288	+	7294	protein_coding	NA && -	-
MGP_C57BL6NJ_G0005396	403.214	264.859	127.532	132.693	334.037	130.112	1.35958	0.000626155	0.00528309	C030037D09Rik	11	93198301	93210322	+	4199	lincRNA	NA && -	-
MGP_C57BL6NJ_G0034212	78.4027	113.368	17.3079	28.2325	95.8852	22.7702	2.07634	0.000629483	0.00530508	Gdf15	8	73587830	73590893	-	1852	protein_coding	NA && PF00019:Transforming growth factor beta like domain	-
MGP_C57BL6NJ_G0015570	993.474	2674.68	439.074	829.095	1834.08	634.085	1.53263	0.000632821	0.00532709	2410006H16Rik	11	64631424	64633354	+	462	processed_transcript	NA && -	-
MGP_C57BL6NJ_G0025743	1956.71	3371.94	1193.33	1200.82	2664.32	1197.08	1.1544	0.000634082	0.00533464	Upf2	2	3175240	3295743	+	5474	protein_coding	NA && -	-
MGP_C57BL6NJ_G0027318	472.656	258.84	100.204	159.984	365.748	130.094	1.49095	0.000638398	0.00536174	Trp53rka	2	176003580	176009741	-	2118	protein_coding	NA && -	-
MGP_C57BL6NJ_G0016531	26.8809	41.1335	0.910942	3.76434	34.0072	2.33764	3.87102	0.000650207	0.00543604	Rufy4	1	77612995	77638551	+	1692	protein_coding	NA && PF02759:RUN domain	-
MGP_C57BL6NJ_G0022850	3606.52	6254.29	2324.73	2150.38	4930.41	2237.55	1.13986	0.000657315	0.0054861	Hnrnpa1	15	109380121	109385930	+	1711	protein_coding	NA && PF00076:RNA recognition motif. (a.k.a. RRM, RBD, or RNP domain)	-
MGP_C57BL6NJ_G0016918	185.926	351.139	93.8271	94.1084	268.533	93.9678	1.51591	0.000662836	0.00552276	Ube2t	1	143710545	143723682	+	4832	protein_coding	NA && -	-
MGP_C57BL6NJ_G0035780	85.1229	177.576	24.5954	42.3488	131.35	33.4721	1.97487	0.000665596	0.00553946	Bsn	9	113005027	113106988	-	15938	protein_coding	NA && -	-
MGP_C57BL6NJ_G0022018	1335.09	1785.79	716.001	774.512	1560.44	745.257	1.06633	0.000667167	0.00554939	Mzt1	14	99192362	99206651	-	2256	protein_coding	NA && PF12554:Mitotic-spindle organizing gamma-tubulin ring associated	-
MGP_C57BL6NJ_G0019951	418.894	621.015	231.379	208.921	519.955	220.15	1.24032	0.000668041	0.00555352	Dnmt3a	12	653616	773982	+	10346	protein_coding	NA && -	-
MGP_C57BL6NJ_G0024946	1541.17	1816.89	791.609	860.151	1679.03	825.88	1.02375	0.000672533	0.00558138	Fam210a	18	70396441	70439616	-	9813	protein_coding	NA && PF06916:Protein of unknown function (DUF1279)	-
MGP_C57BL6NJ_G0023194	355.052	367.191	122.977	172.218	361.122	147.598	1.29122	0.000683951	0.00566653	Ccdc58	16	35178246	35199870	+	1225	protein_coding	NA && PF09774:Caffeine-induced death protein 2	-
MGP_C57BL6NJ_G0027103	3326.51	4920.97	2229.08	1537.73	4123.74	1883.4	1.13064	0.000692926	0.00573118	Tpx2	2	161997861	162054872	+	2926	protein_coding	NA && PF09041:Aurora-A binding|PF06886:Targeting protein for Xklp2 (TPX2)|PF12214:Cell cycle regulated microtubule associated protein	-
MGP_C57BL6NJ_G0032996	1008.03	1241.03	550.209	527.948	1124.53	539.079	1.0609	0.000693659	0.0057314	Pcf11	7	98876004	98905629	-	6412	protein_coding	NA && PF04818:RNA polymerase II-binding domain.	-
MGP_C57BL6NJ_G0034044	182.566	282.918	71.0535	93.1674	232.742	82.1104	1.50431	0.000693734	0.0057314	Zdhhc2	8	40736997	40838859	+	5528	protein_coding	NA && PF01529:DHHC palmitoyltransferase	-
MGP_C57BL6NJ_G0019179	833.308	1164.78	382.596	513.832	999.044	448.214	1.15674	0.000717804	0.00590527	Tmem97	11	82032238	82041578	-	1375	protein_coding	NA && PF10914:Protein of unknown function (DUF2781)	-
MGP_C57BL6NJ_G0035348	245.288	405.315	116.601	131.752	325.302	124.176	1.39032	0.000717996	0.00590527	Snupn	9	57687877	57724397	+	1391	protein_coding	NA && PF11538:Snurportin1	-
MGP_C57BL6NJ_G0032433	1531.09	1571.1	756.082	793.334	1551.09	774.708	1.00159	0.000721339	0.00592944	Sipa1l3	7	29142199	29356484	-	16508	protein_coding	NA && PF11881:C-terminal domain of SPAR protein|PF02145:Rap/ran-GAP	-
MGP_C57BL6NJ_G0031551	8389.08	11242.5	4766.96	5048.92	9815.78	4907.94	1.00002	0.000722676	0.00593578	Setd5	6	118569760	118649430	+	18347	protein_coding	NA && -	-
MGP_C57BL6NJ_G0023694	107.524	263.856	28.2392	67.7581	185.69	47.9986	1.95418	0.000726295	0.00595684	Prss27	17	24013127	24032140	+	1253	protein_coding	NA && PF00089:Trypsin	-
MGP_C57BL6NJ_G0030629	13.4405	21.0684	0	0	17.2544	0	6.66384	0.000732428	0.00600241	Upk3bl	5	145898199	145908950	+	1303	protein_coding	NA && -	-
MGP_C57BL6NJ_G0024203	987.873	1198.89	492.82	554.299	1093.38	523.559	1.06258	0.00073343	0.00600356	Mrpl14	17	48738657	48752511	+	949	protein_coding	NA && PF00238:Ribosomal protein L14p/L23e	-
MGP_C57BL6NJ_G0011740	118.724	167.544	48.2799	40.4666	143.134	44.3733	1.69014	0.000745845	0.00609335	MGP_C57BL6NJ_G0011740	19	9226139	9229639	+	802	processed_pseudogene	NA && PF00183:Hsp90 protein	-
MGP_C57BL6NJ_G0036696	2163.91	3621.75	1039.39	1506.68	2892.83	1273.03	1.18439	0.000747841	0.00610626	Sat1	X	157561336	157564651	-	2772	protein_coding	NA && PF00583:Acetyltransferase (GNAT) family	-
MGP_C57BL6NJ_G0021911	3176.43	2400.79	1503.06	1191.41	2788.61	1347.23	1.04941	0.000763355	0.00621909	Dock5	14	65334396	65524465	-	10242	protein_coding	NA && PF06920:Dock homology region 2|PF14429:C2 domain in Dock180 and Zizimin proteins|PF16172:DOCK N-terminus|PF00018:SH3 domain	-
MGP_C57BL6NJ_G0031743	388.653	430.396	206.784	111.048	409.525	158.916	1.36531	0.000766031	0.00623744	Rad51ap1	6	133803559	133820048	-	4813	protein_coding	NA && PF15696:RAD51 interacting motif	-
MGP_C57BL6NJ_G0021889	515.217	722.344	319.741	163.749	618.781	241.745	1.35587	0.000767803	0.0062484	Esco2	14	63239428	63256488	-	4010	protein_coding	NA && PF13880:ESCO1/2 acetyl-transferase|PF13878:zinc-finger of acetyl-transferase ESCO	-
novel.441	359.532	530.722	201.318	169.395	445.127	185.357	1.26431	0.000769708	0.00626044	-	2	120161504	120163940	-	2387	-	- && - && -	-
MGP_C57BL6NJ_G0034817	17.9206	16.0521	0	0	16.9863	0	6.63975	0.000770486	0.00626329	MGP_C57BL6NJ_G0034817	9	4529821	4538932	+	1716	protein_coding	NA && PF00045:Hemopexin|PF00413:Matrixin	-
MGP_C57BL6NJ_G0035759	23.5208	11.0358	0	0	17.2783	0	6.66272	0.000780654	0.00633542	Slc38a3	9	112522116	112541134	-	5277	protein_coding	NA && PF01490:Transmembrane amino acid transporter protein	-
MGP_C57BL6NJ_G0029388	682.103	695.256	327.939	322.792	688.679	325.366	1.08178	0.000785973	0.00636158	Zfp46	4	143751707	143760966	+	5212	protein_coding	NA && -	zf-C2H2
MGP_C57BL6NJ_G0032228	198.247	570.852	94.738	147.75	384.549	121.244	1.66649	0.000786043	0.00636158	Trappc6a	7	18396443	18404352	+	1317	protein_coding	NA && PF04051:Transport protein particle (TRAPP) component	-
MGP_C57BL6NJ_G0023709	655.222	1005.26	333.405	400.902	830.242	367.153	1.1776	0.000788155	0.00636979	E4f1	17	24471880	24483419	-	2584	protein_coding	NA && -	zf-C2H2
MGP_C57BL6NJ_G0020766	750.425	1264.1	464.581	419.724	1007.26	442.152	1.18814	0.00078836	0.00636979	Tdp2	13	23123183	23135834	+	2095	protein_coding	NA && PF03372:Endonuclease/Exonuclease/phosphatase family	-
MGP_C57BL6NJ_G0029871	560.019	496.611	242.311	238.094	528.315	240.203	1.13696	0.000791753	0.00639099	Ywhah	5	33034358	33045219	+	3813	protein_coding	NA && -	-
MGP_C57BL6NJ_G0034760	1322.76	1106.59	573.894	610.764	1214.68	592.329	1.03599	0.000792249	0.00639099	Taf5l	8	131935542	131965415	-	3033	protein_coding	NA && -	-
MGP_C57BL6NJ_G0033773	1844.7	1558.06	863.573	830.036	1701.38	846.805	1.00649	0.00079229	0.00639099	Osbpl5	7	154412065	154483500	-	4915	protein_coding	NA && PF01237:Oxysterol-binding protein|PF00169:PH domain	-
MGP_C57BL6NJ_G0028487	394.253	628.038	198.585	228.683	511.146	213.634	1.25926	0.00079439	0.0064009	Osgin2	4	13415246	13431969	-	5571	protein_coding	NA && -	-
MGP_C57BL6NJ_G0026139	991.234	810.63	436.341	421.606	900.932	428.974	1.07032	0.00079571	0.00640802	Epc2	2	50110271	50208004	+	2430	protein_coding	NA && PF06752:Enhancer of Polycomb C-terminus|PF10513:Enhancer of polycomb-like	-
MGP_C57BL6NJ_G0032007	1553.49	2031.59	913.675	835.683	1792.54	874.679	1.03529	0.000796497	0.00641084	Ube2s	7	1798355	1817350	-	5141	protein_coding	NA && -	-
MGP_C57BL6NJ_G0033481	1073	247.804	222.27	168.454	660.4	195.362	1.75646	0.00081565	0.00655771	Apobr	7	135958310	135962480	+	3779	protein_coding	NA && -	-
MGP_C57BL6NJ_G0035807	28.0009	51.166	3.64377	4.70542	39.5835	4.1746	3.24814	0.000819047	0.00657072	Celsr3	9	113838567	113865199	+	12070	protein_coding	NA && -	-
MGP_C57BL6NJ_G0035299	785.147	1156.75	445.451	447.015	970.95	446.233	1.12191	0.000823147	0.00659281	Ddx10	9	53569726	53728677	-	3368	protein_coding	NA && PF00270:DEAD/DEAH box helicase|PF00271:Helicase conserved C-terminal domain|PF13959:Domain of unknown function (DUF4217)	-
MGP_C57BL6NJ_G0023951	824.348	1079.5	346.158	508.186	951.925	427.172	1.15641	0.000835111	0.00666681	Pfdn6	17	35141302	35142824	-	1193	protein_coding	NA && -	-
MGP_C57BL6NJ_G0031950	250.889	299.973	75.6082	128.929	275.431	102.268	1.43026	0.000840285	0.00670083	Fam60a	6	158118845	158133067	-	834	protein_coding	NA && PF15396:Protein Family FAM60A	-
MGP_C57BL6NJ_G0026824	896.03	846.747	394.438	445.133	871.389	419.785	1.05367	0.000841505	0.00670692	Eif3j1	2	129063745	129096179	+	5834	protein_coding	NA && PF08597:Translation initiation factor eIF3 subunit	-
MGP_C57BL6NJ_G0034549	255.369	395.282	121.155	135.516	325.326	128.336	1.34281	0.000845261	0.0067332	Pard6a	8	111971862	111974201	+	1430	protein_coding	NA && PF00595:PDZ domain|PF00564:PB1 domain	-
MGP_C57BL6NJ_G0024559	604.821	711.308	317.919	295.5	658.064	306.71	1.10151	0.000846554	0.00673983	Rbbp8	18	9239391	9352870	+	3867	protein_coding	NA && PF10482:Tumour-suppressor protein CtIP N-terminal domain	-
MGP_C57BL6NJ_G0018537	7587.14	12532.7	4366.15	5090.33	10059.9	4728.24	1.08929	0.000855556	0.00680044	Npm1	11	32460194	32471249	-	2756	protein_coding	NA && PF03066:Nucleoplasmin/nucleophosmin domain|PF16276:Nucleophosmin C-terminal domain	-
MGP_C57BL6NJ_G0030547	164.646	157.511	44.6362	63.0527	161.078	53.8444	1.58139	0.000862416	0.00684016	Glt1d1	5	136647827	136750574	+	4378	protein_coding	NA && -	-
MGP_C57BL6NJ_G0024414	535.378	825.679	347.98	208.921	680.529	278.45	1.28934	0.000874338	0.00691976	Ndc80	17	76647869	76685732	-	2201	protein_coding	NA && PF18077:Domain of unknown function (DUF5595)|PF03801:HEC/Ndc80p family	-
MGP_C57BL6NJ_G0027274	7390.01	12263.8	3916.14	5162.79	9826.9	4539.47	1.11426	0.000879303	0.00695531	Sdc4	2	174778719	174801276	-	2541	protein_coding	NA && -	-
MGP_C57BL6NJ_G0024385	4519.35	2107.84	1607.81	1123.65	3313.6	1365.73	1.27855	0.000883038	0.00698109	Ppp4r1	17	70554116	70619827	+	5354	protein_coding	NA && -	-
MGP_C57BL6NJ_G0032760	1865.98	2342.6	942.825	1133.07	2104.29	1037.95	1.01975	0.000894156	0.00706138	Spty2d1	7	49681095	49699112	-	5223	protein_coding	NA && PF08243:SPT2 chromatin protein	-
novel.126	232.968	403.309	110.224	131.752	318.138	120.988	1.39583	0.000895351	0.00706702	-	12	72523499	72530729	+	3054	-	- && - && -	-
MGP_C57BL6NJ_G0017773	715.704	933.027	436.341	304.911	824.366	370.626	1.15338	0.000908308	0.00715006	Prmt2	10	79134912	79172250	-	3177	protein_coding	NA && PF05175:Methyltransferase small domain|PF00018:SH3 domain	-
MGP_C57BL6NJ_G0030575	876.99	1449.7	459.115	575.003	1163.35	517.059	1.17026	0.00091018	0.00716096	Sbds	5	139516855	139526342	-	2033	protein_coding	NA && PF01172:Shwachman-Bodian-Diamond syndrome (SBDS) protein|PF09377:SBDS protein C-terminal domain	-
MGP_C57BL6NJ_G0018285	217.287	315.022	73.7863	120.459	266.155	97.1226	1.45559	0.00092993	0.00728023	Itga7	10	137208140	137232648	+	4013	protein_coding	NA && PF01839:FG-GAP repeat|PF08441:Integrin alpha	-
MGP_C57BL6NJ_G0019950	1006.91	1034.36	528.347	477.13	1020.64	502.738	1.02156	0.00093709	0.00732266	Dtnb	12	408469	628701	+	11372	protein_coding	NA && -	-
MGP_C57BL6NJ_G0016885	461.456	434.409	173.079	222.096	447.933	197.587	1.18091	0.000939349	0.00733152	Plekha6	1	141844387	141905893	+	10579	protein_coding	NA && -	-
MGP_C57BL6NJ_G0028163	1307.08	1303.23	737.863	485.6	1305.16	611.731	1.09311	0.000944858	0.00736668	Rbm15	3	112885810	112894097	-	7423	protein_coding	NA && PF00076:RNA recognition motif. (a.k.a. RRM, RBD, or RNP domain)|PF07744:SPOC domain	-
MGP_C57BL6NJ_G0034495	10.0803	49.1595	0.910942	0	29.6199	0.455471	6.00502	0.000955237	0.00744365	Cdh5	8	110100221	110146622	+	3986	protein_coding	NA && PF00028:Cadherin domain|PF01049:Cadherin cytoplasmic region	-
MGP_C57BL6NJ_G0020925	7199.6	5048.38	3227.47	2840.19	6123.99	3033.83	1.01327	0.000981881	0.00764316	Iars	13	50136972	50186422	+	5272	protein_coding	NA && PF00133:tRNA synthetases class I (I, L, M and V)|PF08264:Anticodon-binding domain of tRNA	-
novel.694	40.3214	1.00326	0	0	20.6623	0	6.91931	0.00101737	0.00787831	-	8	132983996	132988582	-	2214	-	- && - && -	-
MGP_C57BL6NJ_G0029464	1439.25	1258.08	639.482	708.637	1348.67	674.059	1.00053	0.00101746	0.00787831	Fbxo42	4	149217612	149278095	+	5934	protein_coding	NA && PF13415:Galactose oxidase, central domain|PF07646:Kelch motif|PF12937:F-box-like	-
MGP_C57BL6NJ_G0016572	791.867	872.832	363.466	436.663	832.349	400.065	1.05715	0.00101956	0.00789045	Dnajb2	1	78749584	78758891	+	4283	protein_coding	NA && -	-
MGP_C57BL6NJ_G0036377	1084.2	906.943	522.881	440.427	995.57	481.654	1.04729	0.00102874	0.0079573	Prrg1	X	76625657	76763767	-	11362	protein_coding	NA && -	-
MGP_C57BL6NJ_G0016680	4122.86	7568.56	2967.85	2307.54	5845.71	2637.69	1.14815	0.00103162	0.00797312	Hjurp	1	93088347	93116688	-	6879	protein_coding	NA && PF12347:Holliday junction regulator protein family C-terminal repeat|PF12346:Holliday junction recognition protein-associated repeat	-
MGP_C57BL6NJ_G0022819	82.8828	150.488	30.0611	34.8201	116.686	32.4406	1.84852	0.00103187	0.00797312	Itgb7	15	108252041	108268021	-	2752	protein_coding	NA && PF08725:Integrin beta cytoplasmic domain|PF00362:Integrin beta chain VWA domain|PF17205:Integrin plexin domain|PF18372:Integrin beta epidermal growth factor like domain 1	-
MGP_C57BL6NJ_G0024374	697.784	775.516	402.637	257.857	736.65	330.247	1.1573	0.00103585	0.00799119	Efna5	17	67152540	67444181	-	4118	protein_coding	NA && -	-
MGP_C57BL6NJ_G0015884	29.121	34.1107	0.910942	3.76434	31.6158	2.33764	3.76496	0.00106798	0.00822185	1110018N20Rik	2	177928599	177934512	+	1566	processed_transcript	NA && -	-
MGP_C57BL6NJ_G0040729	49.2817	21.0684	4.55471	0.941084	35.175	2.7479	3.66922	0.00109296	0.00840089	MGP_C57BL6NJ_G0040729	17	36670745	36677257	+	525	unprocessed_pseudogene	NA && -	-
MGP_C57BL6NJ_G0027162	11.2004	43.14	0.910942	0.941084	27.1702	0.926013	4.87815	0.00109551	0.0084161	Myh7b	2	165148097	165171179	+	6634	protein_coding	NA && PF01576:Myosin tail|PF00063:Myosin head (motor domain)|PF02736:Myosin N-terminal SH3-like domain	-
MGP_C57BL6NJ_G0022158	1220.84	2018.55	685.029	808.391	1619.7	746.71	1.11737	0.00110612	0.00847989	Zfp622	15	25033077	25047193	+	2803	protein_coding	NA && PF12756:C2H2 type zinc-finger (2 copies)	-
MGP_C57BL6NJ_G0034281	620.501	592.924	286.947	290.795	606.712	288.871	1.07053	0.00111168	0.00851803	Med26	8	75764413	75824175	-	3040	protein_coding	NA && PF15693:Mediator complex subunit 26 C-terminal|PF08711:TFIIS helical bundle-like domain|PF15694:Mediator complex subunit 26 middle domain	-
MGP_C57BL6NJ_G0018200	105.284	80.2604	22.7736	26.3504	92.772	24.562	1.91682	0.00111366	0.00852877	Agap2	10	135084311	135100648	+	5657	protein_coding	NA && -	-
MGP_C57BL6NJ_G0029180	330.411	264.859	118.423	128.929	297.635	123.676	1.26664	0.00112052	0.00856536	Yrdc	4	131273070	131277676	+	1981	protein_coding	NA && PF01300:Telomere recombination	-
MGP_C57BL6NJ_G0028810	678.743	1073.48	375.308	420.665	876.113	397.986	1.13882	0.00112345	0.00857692	Kdm4c	4	76303890	76492995	+	5823	protein_coding	NA && PF13831:PHD-finger|PF02375:jmjN domain|PF18104:Jumonji domain-containing protein 2A Tudor domain|PF13832:PHD-zinc-finger like domain|PF02373:JmjC domain, hydroxylase	-
MGP_C57BL6NJ_G0034967	305.77	317.029	146.662	114.812	311.399	130.737	1.25189	0.00112976	0.0086206	Cnn1	9	20160962	20171496	+	2368	protein_coding	NA && PF00307:Calponin homology (CH) domain|PF00402:Calponin family repeat	-
MGP_C57BL6NJ_G0016110	116.484	153.498	41.9034	45.172	134.991	43.5377	1.63342	0.00113853	0.0086695	Gm16091	8	75377826	75391391	-	963	processed_transcript	NA && -	-
MGP_C57BL6NJ_G0015239	213.927	242.788	92.9161	87.5208	228.357	90.2185	1.34001	0.00115148	0.00875901	MGP_C57BL6NJ_G0015239	X	128078125	128078479	-	355	processed_pseudogene	NA && PF00076:RNA recognition motif. (a.k.a. RRM, RBD, or RNP domain)	-
MGP_C57BL6NJ_G0016069	374.093	800.598	227.736	239.977	587.345	233.856	1.32927	0.00115411	0.00877445	1810026B05Rik	7	78208516	78228879	-	8614	processed_transcript	NA && -	-
MGP_C57BL6NJ_G0024989	24.6408	33.1074	2.73283	0.941084	28.8741	1.83696	3.96923	0.00116448	0.00883954	Rnf165	18	80287576	80395784	-	3870	protein_coding	NA && -	-
MGP_C57BL6NJ_G0030017	5.60019	28.0911	0	0	16.8457	0	6.63126	0.00117291	0.00889172	9130230L23Rik	5	68376488	68417683	-	7830	protein_coding	NA && -	-
MGP_C57BL6NJ_G0013152	128.804	151.492	37.3486	53.6418	140.148	45.4952	1.62426	0.00118425	0.00896645	MGP_C57BL6NJ_G0013152	4	125098893	125099949	-	1057	processed_pseudogene	NA && -	-
novel.138	48.1616	14.0456	0.910942	2.82325	31.1036	1.8671	4.06144	0.00118744	0.00897671	-	12	72679102	72685406	-	1542	-	- && - && -	-
MGP_C57BL6NJ_G0034920	943.072	846.747	469.135	409.372	894.91	439.254	1.02651	0.00119035	0.00898945	Ppan	9	18771278	18775254	+	2504	protein_coding	NA && -	-
MGP_C57BL6NJ_G0022416	348.332	605.966	229.557	153.397	477.149	191.477	1.3176	0.00119943	0.00905336	Recql4	15	79666810	79673748	-	3922	protein_coding	NA && PF00271:Helicase conserved C-terminal domain|PF00270:DEAD/DEAH box helicase|PF11719:DNA replication and checkpoint protein	-
MGP_C57BL6NJ_G0017963	407.694	450.462	184.921	204.215	429.078	194.568	1.14122	0.00120032	0.00905542	Sirt6	10	85177628	85183638	-	2783	protein_coding	NA && PF02146:Sir2 family	-
MGP_C57BL6NJ_G0023273	258.729	215.7	98.3818	90.3441	237.214	94.3629	1.32937	0.00120191	0.00906278	Plcxd2	16	45786976	45839818	-	7140	protein_coding	NA && -	-
MGP_C57BL6NJ_G0017396	664.183	982.187	415.39	340.673	823.185	378.031	1.12296	0.00121109	0.00911489	Katna1	10	5060251	5104469	+	2191	protein_coding	NA && PF17862:AAA+ lid domain|PF09336:Vps4 C terminal oligomerisation domain|PF00004:ATPase family associated with various cellular activities (AAA)	-
MGP_C57BL6NJ_G0001663	29.121	22.0716	0.910942	0	25.5963	0.455471	5.79043	0.00125563	0.00941949	MGP_C57BL6NJ_G0001663	5	67747767	67749241	-	1475	TEC	NA && -	-
MGP_C57BL6NJ_G0025648	1010.27	1910.2	538.367	734.046	1460.24	636.206	1.19898	0.0012882	0.00964899	Cfap43	19	48696438	48903586	-	9955	protein_coding	NA && -	-
MGP_C57BL6NJ_G0018842	241.928	365.185	60.1222	147.75	303.557	103.936	1.54756	0.0012914	0.00966805	Adora2b	11	64231556	64252267	+	1845	protein_coding	NA && PF00001:7 transmembrane receptor (rhodopsin family)	-
MGP_C57BL6NJ_G0021716	1821.18	1432.65	919.141	653.113	1626.91	786.127	1.04909	0.00129997	0.0097124	Ajuba	14	50993501	51004518	-	3503	protein_coding	NA && PF00412:LIM domain	-
MGP_C57BL6NJ_G0017941	1060.68	959.112	465.492	540.182	1009.89	502.837	1.00602	0.00130691	0.00975924	Apba3	10	84789291	84794365	+	2106	protein_coding	NA && PF00595:PDZ domain|PF00640:Phosphotyrosine interaction domain (PTB/PID)	-
MGP_C57BL6NJ_G0024600	882.59	1567.08	541.1	569.356	1224.84	555.228	1.14177	0.00130997	0.00977713	Mapre2	18	22397227	22537577	+	10164	protein_coding	NA && PF00307:Calponin homology (CH) domain|PF03271:EB1-like C-terminal motif	-
MGP_C57BL6NJ_G0031207	243.048	294.957	122.977	95.9906	269.003	109.484	1.29699	0.00132146	0.00984288	Fam188b	6	55822320	55948929	+	4785	protein_coding	NA && -	-
MGP_C57BL6NJ_G0036649	499.537	916.975	306.988	305.852	708.256	306.42	1.20928	0.00132765	0.00988402	Alg13	X	145884874	145942872	+	5616	protein_coding	NA && -	-
MGP_C57BL6NJ_G0032659	49.2817	84.2734	15.486	12.2341	66.7775	13.8601	2.26927	0.00133128	0.00989597	Zfp473	7	47192401	47213648	-	10034	protein_coding	NA && -	zf-C2H2
MGP_C57BL6NJ_G0035180	330.411	1217.95	239.578	283.266	774.181	261.422	1.5669	0.00135679	0.0100648	Nectin1	9	43439226	43507024	+	4919	protein_coding	NA && -	-
MGP_C57BL6NJ_G0033030	560.019	884.871	301.522	352.907	722.445	327.214	1.14317	0.00140249	0.0103519	Map6	7	105968220	106040467	+	7234	protein_coding	NA && -	-
MGP_C57BL6NJ_G0030653	1272.36	2164.02	788.876	823.449	1718.19	806.162	1.09199	0.00140366	0.0103521	Trip6	5	147305437	147310183	-	2429	protein_coding	NA && PF00412:LIM domain	-
MGP_C57BL6NJ_G0034254	169.126	79.2571	32.7939	37.6434	124.191	35.2187	1.81673	0.00140392	0.0103521	Fam129c	8	74748686	74760804	+	3560	protein_coding	NA && -	-
MGP_C57BL6NJ_G0030573	757.146	1227.98	450.006	470.542	992.565	460.274	1.10904	0.0014098	0.0103849	Rabgef1	5	139432846	139482611	+	4168	protein_coding	NA && PF01754:A20-like zinc finger|PF02204:Vacuolar sorting protein 9 (VPS9) domain|PF18151:Domain of unknown function (DUF5601)	-
MGP_C57BL6NJ_G0018117	1111.08	1995.47	684.118	740.633	1553.28	712.376	1.12488	0.0014198	0.010443	Osbpl8	10	117483064	117621846	+	6258	protein_coding	NA && PF01237:Oxysterol-binding protein|PF00169:PH domain	-
novel.685	147.845	48.1562	20.0407	24.4682	98.0006	22.2545	2.13694	0.00146372	0.0107552	-	8	75349095	75358694	-	4296	-	- && - && -	-
MGP_C57BL6NJ_G0022443	1998.15	1270.12	768.835	805.568	1634.13	787.202	1.05351	0.00148568	0.0109057	Foxred2	15	81151510	81168942	-	5939	protein_coding	NA && PF13738:Pyridine nucleotide-disulphide oxidoreductase	-
MGP_C57BL6NJ_G0033989	176.966	215.7	66.4988	82.8154	196.333	74.6571	1.39575	0.00149515	0.010968	Thap1	8	25239071	25243799	+	1328	protein_coding	NA && PF05485:THAP domain	THAP
MGP_C57BL6NJ_G0028262	26.8809	50.1628	5.46565	3.76434	38.5218	4.615	3.06147	0.00152471	0.0111531	Myoz2	3	129839611	129871262	-	3423	protein_coding	NA && -	-
MGP_C57BL6NJ_G0019955	271.049	211.687	102.936	92.2263	241.368	97.5814	1.30587	0.00153759	0.011225	Adcy3	12	1016411	1110830	+	6246	protein_coding	NA && -	-
MGP_C57BL6NJ_G0030042	31.3611	18.0586	0	0.941084	24.7098	0.470542	5.73372	0.00154663	0.0112797	Corin	5	75202926	75431880	-	5400	protein_coding	NA && PF01392:Fz domain|PF00089:Trypsin|PF15494:Scavenger receptor cysteine-rich domain|PF00057:Low-density lipoprotein receptor domain class A	-
MGP_C57BL6NJ_G0027167	32.4811	17.0553	0.910942	0	24.7682	0.455471	5.74213	0.00155371	0.0113089	Mmp24	2	165331218	165375162	+	4476	protein_coding	NA && PF00413:Matrixin|PF01471:Putative peptidoglycan binding domain|PF00045:Hemopexin|PF11857:Domain of unknown function (DUF3377)	-
MGP_C57BL6NJ_G0031026	143.365	40.1302	24.5954	12.2341	91.7475	18.4148	2.31319	0.00155778	0.0113329	Klrg2	6	37869910	37881458	-	3422	protein_coding	NA && -	-
MGP_C57BL6NJ_G0021389	523.058	359.165	207.695	182.57	441.112	195.133	1.17604	0.00156705	0.0113778	Atxn7	14	6717682	6816736	+	2733	protein_coding	NA && PF08313:SCA7, zinc-binding domain	-
MGP_C57BL6NJ_G0023289	1172.68	2196.13	661.344	853.564	1684.4	757.454	1.1533	0.00156999	0.0113935	Cd47	16	49991813	50054221	+	5237	protein_coding	NA && -	-
MGP_C57BL6NJ_G0027623	796.347	1226.98	450.917	507.244	1011.66	479.08	1.07876	0.00158423	0.0114911	Nhlrc3	3	54064295	54079135	-	9046	protein_coding	NA && -	-
novel.366	21.2807	27.0879	0.910942	0	24.1843	0.455471	5.71012	0.00161579	0.0117027	-	18	11933289	11959927	+	680	-	- && - && -	-
MGP_C57BL6NJ_G0016468	981.153	1667.41	571.161	663.464	1324.28	617.313	1.10146	0.001627	0.0117607	Abi2	1	62836025	62912712	+	8543	protein_coding	NA && PF14604:Variant SH3 domain|PF07815:Abl-interactor HHR	-
MGP_C57BL6NJ_G0021768	729.145	915.972	421.766	387.727	822.558	404.747	1.02329	0.00163717	0.0118226	Nop9	14	52281697	52291498	+	3694	protein_coding	NA && -	-
MGP_C57BL6NJ_G0034526	178.086	408.325	107.491	106.343	293.205	106.917	1.45653	0.00166684	0.0120073	Fbxl8	8	111479151	111483829	+	2103	protein_coding	NA && -	-
MGP_C57BL6NJ_G0029715	23.5208	42.1367	2.73283	3.76434	32.8288	3.24858	3.3404	0.00169572	0.0121974	Rundc3b	5	5975356	6118427	-	3824	protein_coding	NA && PF02759:RUN domain	-
MGP_C57BL6NJ_G0034280	3227.95	1513.91	1108.62	991.903	2370.93	1050.26	1.1745	0.0017021	0.0122199	Slc35e1	8	75749176	75762469	-	4470	protein_coding	NA && -	-
MGP_C57BL6NJ_G0019966	118.724	183.596	35.5268	62.1116	151.16	48.8192	1.63241	0.00170217	0.0122199	Fkbp1b	12	1790070	1798490	-	979	protein_coding	NA && PF00254:FKBP-type peptidyl-prolyl cis-trans isomerase	-
MGP_C57BL6NJ_G0034575	51.5217	45.1465	7.28754	9.41084	48.3341	8.34919	2.53383	0.00173322	0.0124124	Smpd3	8	112587362	112673361	-	5148	protein_coding	NA && -	-
MGP_C57BL6NJ_G0027538	368.492	358.162	174.901	155.279	363.327	165.09	1.13784	0.00173659	0.0124305	Mecom	3	28909572	29541089	-	12427	protein_coding	NA && PF00096:Zinc finger, C2H2 type	zf-C2H2
MGP_C57BL6NJ_G0020343	946.432	1256.08	530.169	569.356	1101.25	549.762	1.00251	0.00173892	0.012441	Eif2b2	12	88463646	88470789	+	1885	protein_coding	NA && PF01008:Initiation factor 2 subunit family	-
MGP_C57BL6NJ_G0017259	299.05	278.905	115.69	134.575	288.978	125.132	1.20753	0.00174595	0.0124853	Tfb2m	1	191903515	191935512	-	1905	protein_coding	NA && PF00398:Ribosomal RNA adenine dimethylase	-
MGP_C57BL6NJ_G0021728	674.263	940.05	337.049	429.134	807.156	383.092	1.07558	0.00174806	0.0124943	Bcl2l2	14	51330273	51336726	+	4460	protein_coding	NA && -	-
MGP_C57BL6NJ_G0019038	21.2807	27.0879	1.82188	0	24.1843	0.910942	4.71632	0.00177482	0.0126609	Atp2a3	11	75843642	75880606	+	5281	protein_coding	NA && PF00122:E1-E2 ATPase|PF13246:Cation transport ATPase (P-type)|PF00690:Cation transporter/ATPase, N-terminus|PF08282:haloacid dehalogenase-like hydrolase|PF00689:Cation transporting ATPase, C-terminus	-
MGP_C57BL6NJ_G0027003	313.611	309.003	137.552	139.28	311.307	138.416	1.1693	0.00179042	0.0127536	Mgme1	2	152803016	152811763	+	1141	protein_coding	NA && PF12705:PD-(D/E)XK nuclease superfamily	-
novel.404	417.774	668.168	227.736	259.739	542.971	243.737	1.15618	0.0018326	0.0129973	-	19	23214450	23218146	-	1274	-	- && - && -	-
MGP_C57BL6NJ_G0030686	2198.63	2136.93	1315.4	807.45	2167.78	1061.43	1.03011	0.00187328	0.0132534	Mcm7	5	148313874	148321780	-	4276	protein_coding	NA && PF14551:MCM N-terminal domain|PF17855:MCM AAA-lid domain|PF00493:MCM P-loop domain|PF17207:MCM OB domain	-
MGP_C57BL6NJ_G0018169	221.768	593.927	165.792	131.752	407.847	148.772	1.45568	0.00187413	0.0132534	MGP_C57BL6NJ_G0018169	10	127820401	127827666	-	3389	protein_coding	NA && -	HMGI/HMGY
MGP_C57BL6NJ_G0017913	828.828	836.715	482.799	305.852	832.771	394.326	1.07833	0.00191856	0.013522	Sf3a2	10	84254843	84261569	+	2658	protein_coding	NA && PF12874:Zinc-finger of C2H2 type|PF16835:Pre-mRNA-splicing factor SF3a complex subunit 2 (Prp11)	-
MGP_C57BL6NJ_G0029973	88.483	114.371	29.1502	31.9969	101.427	30.5735	1.73105	0.00192897	0.0135823	Ppargc1a	5	52521630	52642764	-	6541	protein_coding	NA && PF00076:RNA recognition motif. (a.k.a. RRM, RBD, or RNP domain)	-
MGP_C57BL6NJ_G0035581	605.941	1366.43	514.682	222.096	986.187	368.389	1.42073	0.00194954	0.0136943	Ttk	9	86844294	86881798	+	4910	protein_coding	NA && PF00069:Protein kinase domain	-
MGP_C57BL6NJ_G0029741	260.969	402.305	117.512	159.043	331.637	138.277	1.26302	0.00195325	0.0137132	Tmem60	5	19771045	19775724	+	3176	protein_coding	NA && -	-
MGP_C57BL6NJ_G0019617	3198.83	7189.33	2107.92	2507.05	5194.08	2307.48	1.17065	0.00198127	0.013884	Hdac5	11	108423024	108459169	-	8780	protein_coding	NA && -	-
MGP_C57BL6NJ_G0025313	1060.68	1849	748.795	615.469	1454.84	682.132	1.09295	0.00198351	0.0138931	Patl1	19	9767585	9814596	+	4221	protein_coding	NA && PF09770:Topoisomerase II-associated protein PAT1	-
MGP_C57BL6NJ_G0029131	48.1616	71.2311	10.9313	14.1163	59.6964	12.5238	2.25495	0.00198719	0.0139112	Foxo6	4	126094071	126114341	-	2615	protein_coding	NA && -	Fork head
MGP_C57BL6NJ_G0017901	327.051	323.048	158.504	132.693	325.05	145.598	1.15845	0.00200244	0.0139923	Klf16	10	84000286	84010479	-	2674	protein_coding	NA && -	zf-C2H2
MGP_C57BL6NJ_G0021604	556.659	720.337	346.158	257.857	638.498	302.008	1.08021	0.00204361	0.0142258	Wdhd1	14	42717903	42759528	-	7142	protein_coding	NA && PF00505:HMG (high mobility group) box|PF12341:Minichromosome loss protein, Mcl1, middle region|PF00400:WD domain, G-beta repeat	HMG
MGP_C57BL6NJ_G0028431	647.382	787.555	367.11	346.319	717.469	356.714	1.00834	0.00204795	0.0142493	Depdc1a	3	169007408	169047147	+	3320	protein_coding	NA && -	-
MGP_C57BL6NJ_G0032304	206.087	593.927	152.127	136.457	400.007	144.292	1.4719	0.00205902	0.0142973	Zfp526	7	24457040	24463176	+	3434	protein_coding	NA && PF00096:Zinc finger, C2H2 type	zf-C2H2
MGP_C57BL6NJ_G0020421	99.6834	98.319	36.4377	20.7039	99.0012	28.5708	1.79166	0.00206249	0.0143097	Rin3	12	107160937	107272285	+	6827	protein_coding	NA && PF02204:Vacuolar sorting protein 9 (VPS9) domain	-
MGP_C57BL6NJ_G0019718	29.121	23.0749	1.82188	1.88217	26.0979	1.85203	3.81621	0.00206536	0.0143161	Apoh	11	115216087	115290345	+	1594	protein_coding	NA && PF09014:Beta-2-glycoprotein-1 fifth domain|PF00084:Sushi repeat (SCR repeat)	-
MGP_C57BL6NJ_G0016855	253.129	422.37	108.402	164.69	337.749	136.546	1.30767	0.00206699	0.0143206	Rassf5	1	139598583	139675600	-	3843	protein_coding	NA && PF00788:Ras association (RalGDS/AF-6) domain|PF16517:Novel Ras effector 1 C-terminal SARAH (Sav/Rassf/Hpo) domain|PF00130:Phorbol esters/diacylglycerol binding domain (C1 domain)	-
MGP_C57BL6NJ_G0031857	368.492	679.204	146.662	271.973	523.848	209.318	1.32434	0.00207416	0.0143636	Hebp1	6	143261891	143333185	-	3683	protein_coding	NA && -	-
MGP_C57BL6NJ_G0030644	90.7231	61.1986	21.8626	15.9984	75.9608	18.9305	2.00257	0.00207961	0.0143945	Vgf	5	147014908	147021792	+	2973	protein_coding	NA && -	-
MGP_C57BL6NJ_G0024919	1435.89	887.881	506.484	603.235	1161.88	554.86	1.06603	0.00209696	0.0145077	Nedd4l	18	66727029	67098995	+	8457	protein_coding	NA && PF00168:C2 domain|PF00632:HECT-domain (ubiquitin-transferase)|PF00397:WW domain	-
MGP_C57BL6NJ_G0031262	122.084	288.937	58.3003	79.9922	205.511	69.1462	1.57324	0.00210143	0.014525	Ccser1	6	62325648	63607790	+	9491	protein_coding	NA && -	-
MGP_C57BL6NJ_G0026819	303.53	272.885	142.107	106.343	288.208	124.225	1.21361	0.0021144	0.0145941	Wdr76	2	128492197	128539460	+	4075	protein_coding	NA && -	-
MGP_C57BL6NJ_G0029155	331.531	399.296	153.038	179.747	365.413	166.393	1.13543	0.00213026	0.0146862	Trit1	4	129229417	129277789	+	2087	protein_coding	NA && PF12171:Zinc-finger double-stranded RNA-binding|PF01715:IPP transferase	-
MGP_C57BL6NJ_G0029338	440.175	515.673	231.379	227.742	477.924	229.561	1.05814	0.00217491	0.0149554	Cep85	4	141370232	141453667	-	4715	protein_coding	NA && -	-
novel.209	148.965	405.315	74.6973	113.871	277.14	94.2842	1.55706	0.00218866	0.0150219	-	14	53516620	53517455	-	517	-	- && - && -	-
MGP_C57BL6NJ_G0028685	75.0425	181.589	32.7939	42.3488	128.316	37.5714	1.7742	0.00222281	0.0152349	Galnt12	4	47121917	47149873	+	2204	protein_coding	NA && PF00652:Ricin-type beta-trefoil lectin domain|PF00535:Glycosyl transferase family 2	-
MGP_C57BL6NJ_G0031673	2195.27	3225.46	1151.43	1549.97	2710.37	1350.7	1.00494	0.00223055	0.0152737	Necap1	6	129322186	129343951	+	3651	protein_coding	NA && PF07933:Protein of unknown function (DUF1681)	-
MGP_C57BL6NJ_G0020854	355.052	927.008	245.954	262.563	641.03	254.258	1.33477	0.00224625	0.0153596	Snrnp48	13	37732676	37757059	+	1799	protein_coding	NA && PF05253:U11-48K-like CHHC zinc finger	-
MGP_C57BL6NJ_G0040728	59.362	1.00326	0.910942	0	30.1826	0.455471	6.02678	0.00225001	0.0153782	MGP_C57BL6NJ_G0040728	17	36193812	36233507	+	2444	unprocessed_pseudogene	NA && -	-
MGP_C57BL6NJ_G0023907	1112.2	2427.88	834.423	743.457	1770.04	788.94	1.16602	0.00227092	0.0155067	Akap8l	17	33253347	33282505	-	2075	protein_coding	NA && PF04988:A-kinase anchoring protein 95 (AKAP95)	-
MGP_C57BL6NJ_G0032392	334.891	1555.05	317.008	315.263	944.968	316.136	1.58017	0.00227213	0.0155078	Zfp36	7	28031199	28033696	-	1792	protein_coding	NA && PF00642:Zinc finger C-x8-C-x5-C-x3-H type (and similar)	-
MGP_C57BL6NJ_G0022333	13.4405	14.0456	0	0	13.743	0	6.3345	0.00228006	0.0155546	Adgrb1	15	77102926	77181023	+	6743	protein_coding	NA && -	-
MGP_C57BL6NJ_G0033823	497.297	821.666	315.186	295.5	659.481	305.343	1.11136	0.00228195	0.0155562	Snapc2	8	1277735	1280852	+	1513	protein_coding	NA && PF11035:Small nuclear RNA activating complex subunit 2, SNAP190 Myb	-
MGP_C57BL6NJ_G0019430	642.902	1219.96	379.863	462.072	931.43	420.968	1.14622	0.00233052	0.0158474	Pcgf2	11	103236613	103246207	-	2011	protein_coding	NA && PF13923:Zinc finger, C3HC4 type (RING finger)|PF16207:RAWUL domain RING finger- and WD40-associated ubiquitin-like	-
MGP_C57BL6NJ_G0007279	58.242	32.1042	7.28754	7.52867	45.1731	7.40811	2.60661	0.0023486	0.0159555	Gm12762	7	35204038	35207850	-	483	lincRNA	NA && -	-
MGP_C57BL6NJ_G0026613	128.804	96.3125	31.883	40.4666	112.558	36.1748	1.63728	0.00238531	0.0161824	Prr5l	2	107090269	107278224	-	4967	protein_coding	NA && -	-
MGP_C57BL6NJ_G0006607	40.3214	25.0814	3.64377	3.76434	32.7014	3.70405	3.14084	0.00240469	0.0162988	Gm12796	4	105426820	105457368	-	344	lincRNA	NA && -	-
MGP_C57BL6NJ_G0018936	58.242	156.508	22.7736	33.879	107.375	28.3263	1.92515	0.00240623	0.0163017	Cd68	11	72243978	72245918	-	1257	protein_coding	NA && PF01299:Lysosome-associated membrane glycoprotein (Lamp)	-
MGP_C57BL6NJ_G0016581	2284.88	1057.43	756.993	746.28	1671.15	751.637	1.15247	0.0024103	0.0163142	Obsl1	1	79011280	79040046	-	8529	protein_coding	NA && PF13927:Immunoglobulin domain|PF07679:Immunoglobulin I-set domain	-
MGP_C57BL6NJ_G0029935	304.65	326.058	143.929	143.986	315.354	143.957	1.13147	0.00242736	0.016407	Msx1	5	38147604	38151702	-	3097	protein_coding	NA && -	Homeobox
MGP_C57BL6NJ_G0034383	2262.48	1380.48	900.922	900.618	1821.48	900.77	1.01567	0.00242983	0.0164162	Asna1	8	89251739	89259083	-	1250	protein_coding	NA && PF02374:Anion-transporting ATPase	-
MGP_C57BL6NJ_G0015837	85.1229	66.2148	24.5954	13.1752	75.6689	18.8853	2.00018	0.00244995	0.0165293	D930015M05Rik	2	97055214	97078616	+	1190	processed_transcript	NA && -	-
MGP_C57BL6NJ_G0035408	1009.15	1368.44	684.118	484.658	1188.8	584.388	1.02458	0.00245549	0.0165515	Kif23	9	63077143	63119372	-	3423	protein_coding	NA && PF00225:Kinesin motor domain|PF16540:Arf6-interacting domain of mitotic kinesin-like protein 1	-
MGP_C57BL6NJ_G0024661	1522.13	4355.13	738.774	1507.62	2938.63	1123.2	1.38774	0.00248459	0.0167169	Egr1	18	34367625	34372758	+	4482	protein_coding	NA && -	zf-C2H2
MGP_C57BL6NJ_G0024330	2251.28	1950.33	799.807	1290.23	2100.8	1045.02	1.00745	0.00249857	0.0167802	Kdm4b	17	60285394	60362650	+	4895	protein_coding	NA && PF13831:PHD-finger|PF13832:PHD-zinc-finger like domain|PF18104:Jumonji domain-containing protein 2A Tudor domain|PF02373:JmjC domain, hydroxylase|PF02375:jmjN domain	-
MGP_C57BL6NJ_G0020181	264.329	135.439	82.8958	61.1705	199.884	72.0331	1.47081	0.00250243	0.0167985	Pole2	12	71058193	71084260	-	1695	protein_coding	NA && PF12213:DNA polymerases epsilon N terminal|PF04042:DNA polymerase alpha/epsilon subunit B	-
MGP_C57BL6NJ_G0023761	10.0803	17.0553	0	0	13.5678	0	6.31727	0.00251718	0.0168435	Cacna1h	17	25499097	25565301	-	9704	protein_coding	NA && -	-
MGP_C57BL6NJ_G0028292	934.112	1133.68	401.726	609.823	1033.89	505.774	1.03182	0.0025204	0.0168574	Casp6	3	137330763	137344258	+	5584	protein_coding	NA && -	-
MGP_C57BL6NJ_G0011723	163.526	104.339	47.369	44.231	133.932	45.8	1.5468	0.00254306	0.0169935	MGP_C57BL6NJ_G0011723	18	76890354	76890761	-	408	processed_pseudogene	NA && PF00061:Lipocalin / cytosolic fatty-acid binding protein family	-
MGP_C57BL6NJ_G0017074	478.256	795.581	258.708	325.615	636.919	292.161	1.12497	0.00255418	0.01706	Gorab	1	174443525	174462246	-	2855	protein_coding	NA && -	-
MGP_C57BL6NJ_G0021593	448.015	449.458	225.914	210.803	448.737	218.358	1.03912	0.00261275	0.0174037	Gnpnat1	14	40696111	40708761	-	2217	protein_coding	NA && PF00583:Acetyltransferase (GNAT) family	-
MGP_C57BL6NJ_G0032370	141.125	99.3222	42.8143	37.6434	120.224	40.2288	1.5782	0.00265855	0.0176847	Zfp607b	7	27259552	27395789	+	5351	protein_coding	NA && PF00096:Zinc finger, C2H2 type	zf-C2H2
MGP_C57BL6NJ_G0023723	44.8015	69.2246	6.3766	15.9984	57.0131	11.1875	2.35316	0.00267943	0.0178075	Noxo1	17	24758283	24762578	+	3013	protein_coding	NA && PF00018:SH3 domain|PF00787:PX domain	-
MGP_C57BL6NJ_G0019717	3217.87	1888.13	1201.53	1328.81	2553	1265.17	1.01272	0.00270908	0.0179801	Prkca	11	114792752	115216661	-	8992	protein_coding	NA && PF00069:Protein kinase domain|PF00130:Phorbol esters/diacylglycerol binding domain (C1 domain)|PF00168:C2 domain	-
MGP_C57BL6NJ_G0027365	1404.53	1507.89	897.278	523.243	1456.21	710.261	1.03569	0.00271553	0.0180067	Aurka	2	183686201	183702807	-	2531	protein_coding	NA && PF00069:Protein kinase domain	-
MGP_C57BL6NJ_G0007475	13.4405	13.0423	0	0	13.2414	0	6.28065	0.00272814	0.0180821	B230317F23Rik	8	63193043	63195514	+	2472	lincRNA	NA && -	-
MGP_C57BL6NJ_G0034225	284.49	589.914	148.484	209.862	437.202	179.173	1.28795	0.00273397	0.0181126	Arrdc2	8	73819358	73823923	-	2329	protein_coding	NA && PF00339:Arrestin (or S-antigen), N-terminal domain|PF02752:Arrestin (or S-antigen), C-terminal domain	-
MGP_C57BL6NJ_G0004308	19.0406	31.1009	1.82188	1.88217	25.0708	1.85203	3.76053	0.00283732	0.0187128	Gm10369	5	144348214	144351869	+	1148	antisense	NA && -	-
MGP_C57BL6NJ_G0031933	642.902	535.738	315.186	270.091	589.32	292.639	1.00959	0.00284457	0.0187354	Med21	6	155720647	155729268	+	3472	protein_coding	NA && PF01283:Ribosomal protein S26e	-
MGP_C57BL6NJ_G0034025	2401.36	4744.39	1416.52	1928.28	3572.88	1672.4	1.09532	0.00288382	0.018981	Saraf	8	33887087	33910992	+	1897	protein_coding	NA && PF06682:SOCE-associated regulatory factor of calcium homoeostasis	-
MGP_C57BL6NJ_G0024978	618.261	794.578	296.967	397.138	706.419	347.052	1.02579	0.0029199	0.0191713	Ctif	18	78124249	78414185	-	6196	protein_coding	NA && -	-
MGP_C57BL6NJ_G0029967	1165.96	1668.41	834.423	551.475	1417.19	692.949	1.03228	0.00293782	0.0192325	Ncapg	5	46470053	46501776	+	7066	protein_coding	NA && -	-
MGP_C57BL6NJ_G0030322	399.854	446.448	196.764	213.626	423.151	205.195	1.04444	0.00296263	0.0193569	Pus1	5	117703215	117710205	-	2180	protein_coding	NA && PF01416:tRNA pseudouridine synthase	-
MGP_C57BL6NJ_G0021603	259.849	521.693	95.649	201.392	390.771	148.521	1.39683	0.00296267	0.0193569	Gch1	14	42617273	42656156	-	2775	protein_coding	NA && PF01227:GTP cyclohydrolase I	-
MGP_C57BL6NJ_G0029952	422.254	425.38	131.176	241.859	423.817	186.517	1.18459	0.00298424	0.0194805	Cpeb2	5	43888223	43948218	+	7839	protein_coding	NA && -	-
MGP_C57BL6NJ_G0028755	4735.52	10169	2091.52	4265.94	7452.26	3178.73	1.2293	0.0030469	0.019819	Ugcg	4	60116488	60152831	+	5212	protein_coding	NA && PF13506:Glycosyl transferase family 21	-
MGP_C57BL6NJ_G0020530	235.208	222.723	112.957	80.9333	228.965	96.9451	1.23934	0.0031634	0.0204533	Ppp1r13b	12	117797045	117885101	-	4658	protein_coding	NA && -	-
MGP_C57BL6NJ_G0021950	61.6021	66.2148	18.2188	13.1752	63.9085	15.697	2.02485	0.00316689	0.020462	Dmtn	14	68172064	68208207	-	4693	protein_coding	NA && PF16182:Putative adherens-junction anchoring region of AbLIM|PF02209:Villin headpiece domain	-
MGP_C57BL6NJ_G0012361	188.166	212.69	69.2316	95.0495	200.428	82.1406	1.28765	0.00317357	0.0204797	MGP_C57BL6NJ_G0012361	3	33224388	33224834	-	447	processed_pseudogene	NA && PF00313:'Cold-shock' DNA-binding domain	CSD
MGP_C57BL6NJ_G0017940	358.412	258.84	155.771	115.753	308.626	135.762	1.1839	0.00318692	0.0205207	Mrpl54	10	84785832	84788053	-	825	protein_coding	NA && PF08561:Mitochondrial ribosomal protein L37	-
MGP_C57BL6NJ_G0007632	76.1626	44.1432	18.2188	4.70542	60.1529	11.4621	2.38722	0.00320104	0.0205936	Gm26767	9	101119569	101127327	+	4476	lincRNA	NA && -	-
MGP_C57BL6NJ_G0017892	281.13	391.269	98.3818	182.57	336.199	140.476	1.25998	0.00324126	0.0207703	Adamtsl5	10	83742937	83754172	-	4722	protein_coding	NA && -	-
MGP_C57BL6NJ_G0035613	169.126	268.872	32.7939	109.166	218.999	70.9799	1.62715	0.00324767	0.0207871	Ctsh	9	93523495	93544965	+	4499	protein_coding	NA && -	-
MGP_C57BL6NJ_G0020180	170.246	169.55	51.0128	79.9922	169.898	65.5025	1.37571	0.00329398	0.0210348	9330151L19Rik	12	71053625	71056282	+	2546	protein_coding	NA && PF08190:PIH1 N-terminal domain	-
MGP_C57BL6NJ_G0035192	395.373	450.462	209.517	204.215	422.917	206.866	1.03188	0.00329736	0.0210472	Hinfp	9	44040874	44054364	-	2100	protein_coding	NA && -	zf-C2H2
MGP_C57BL6NJ_G0018197	421.134	539.751	200.407	260.68	480.443	230.544	1.05987	0.0033102	0.02112	2024-03-09	10	135060297	135065461	-	3037	protein_coding	NA && PF12906:RING-variant domain	-
novel.31	145.605	190.618	76.5192	51.7596	168.112	64.1394	1.3902	0.00331267	0.0211266	-	1	30501004	30504314	-	412	-	- && - && -	-
MGP_C57BL6NJ_G0021065	458.096	569.849	176.723	296.442	513.972	236.582	1.11993	0.00334133	0.0212908	Aaed1	13	66379681	66403258	-	972	protein_coding	NA && PF13911:AhpC/TSA antioxidant enzyme	-
MGP_C57BL6NJ_G0024452	120.964	140.456	35.5268	56.4651	130.71	45.9959	1.508	0.00336875	0.0214376	Qpct	17	84883888	84922481	+	1908	protein_coding	NA && PF04389:Peptidase family M28	-
MGP_C57BL6NJ_G0014216	67.2023	35.1139	12.7532	6.58759	51.1581	9.67039	2.39951	0.00338448	0.0215284	MGP_C57BL6NJ_G0014216	7	24694959	24695632	-	674	processed_pseudogene	NA && -	-
MGP_C57BL6NJ_G0032061	258.729	271.882	117.512	123.282	265.305	120.397	1.14003	0.00339091	0.0215507	Zfp954	7	4450704	4457459	-	1999	protein_coding	NA && PF01352:KRAB box|PF00096:Zinc finger, C2H2 type	zf-C2H2
MGP_C57BL6NJ_G0015544	129.924	182.592	61.9441	57.4061	156.258	59.6751	1.38948	0.00339548	0.0215704	Snhg15	11	3757851	3760848	-	1359	processed_transcript	NA && -	-
MGP_C57BL6NJ_G0017944	1254.44	817.653	582.092	437.604	1036.05	509.848	1.02255	0.00343213	0.0217561	Cactin	10	84847107	84852255	+	2724	protein_coding	NA && PF10312:Conserved mid region of cactin|PF09732:Cactus-binding C-terminus of cactin protein	-
MGP_C57BL6NJ_G0017849	82.8828	131.426	40.0815	28.2325	107.155	34.157	1.64999	0.00351077	0.0221653	Hcn2	10	83033696	83053165	+	3195	protein_coding	NA && PF08412:Ion transport protein N-terminal|PF00520:Ion transport protein|PF00027:Cyclic nucleotide-binding domain	-
MGP_C57BL6NJ_G0021612	731.385	380.234	283.303	207.98	555.809	245.641	1.17724	0.00354406	0.0223115	Peli2	14	43686031	43834597	+	5849	protein_coding	NA && PF04710:Pellino	-
MGP_C57BL6NJ_G0025774	411.054	367.191	127.532	221.155	389.123	174.343	1.15856	0.00355108	0.0223461	Hacd1	2	11850489	11877349	-	1146	protein_coding	NA && PF04387:Protein tyrosine phosphatase-like protein, PTPLA	-
MGP_C57BL6NJ_G0022812	15888.9	30988.5	9572.18	13111.2	23438.7	11341.7	1.04728	0.00358621	0.0225093	Eif4b	15	108097257	108125670	+	3739	protein_coding	NA && -	-
MGP_C57BL6NJ_G0017980	614.901	1139.7	415.39	416.9	877.299	416.145	1.07642	0.00359331	0.0225388	Nfyb	10	86421968	86437409	-	5068	protein_coding	NA && PF00808:Histone-like transcription factor (CBF/NF-Y) and archaeal histone	NF-YB
MGP_C57BL6NJ_G0032274	33.6011	50.1628	4.55471	9.41084	41.8819	6.98278	2.58817	0.00360433	0.022594	Kcnn4	7	23432277	23450221	+	5115	protein_coding	NA && -	-
MGP_C57BL6NJ_G0019814	2594.01	4777.5	1659.74	1986.63	3685.75	1823.18	1.01563	0.00361135	0.0226283	Srp68	11	124032423	124065760	-	2737	protein_coding	NA && PF16969:RNA-binding signal recognition particle 68	-
MGP_C57BL6NJ_G0004408	8.9603	16.0521	0	0	12.5062	0	6.19986	0.00371478	0.0231677	Gm17034	6	86011953	86014959	+	2229	antisense	NA && -	-
novel.22	109.764	42.1367	20.9517	15.9984	75.9502	18.4751	2.0366	0.00375333	0.0233783	-	1	160163389	160167027	+	3639	-	- && - && -	-
MGP_C57BL6NJ_G0035257	34.7212	101.329	15.486	15.0573	68.025	15.2717	2.15761	0.00378699	0.023578	Zbtb16	9	48800436	48986093	-	2207	protein_coding	NA && PF00651:BTB/POZ domain|PF13912:C2H2-type zinc finger	zf-C2H2
MGP_C57BL6NJ_G0028650	580.18	255.83	187.654	160.925	418.005	174.29	1.26106	0.00383948	0.0238542	Gne	4	43781163	43832242	-	6358	protein_coding	NA && -	-
MGP_C57BL6NJ_G0032494	6.72023	36.1172	0	0.941084	21.4187	0.470542	5.53159	0.00387728	0.0240483	Dmkn	7	30757301	30774273	+	2192	protein_coding	NA && -	-
MGP_C57BL6NJ_G0018907	427.855	503.634	217.715	246.564	465.744	232.14	1.0049	0.00393198	0.0242952	Borcs6	11	71575314	71577175	+	1862	protein_coding	NA && PF10157:BLOC-1-related complex sub-unit 6	-
MGP_C57BL6NJ_G0005264	16.8006	8.02604	0	0	12.4133	0	6.18565	0.00395385	0.0244098	4732465J04Rik	10	100746356	100804008	+	3302	lincRNA	NA && -	-
MGP_C57BL6NJ_G0025827	25.7609	2.00651	0	0	13.8837	0	6.34526	0.00396059	0.0244104	Pax8	2	22934897	23007572	-	6060	protein_coding	NA && -	-
MGP_C57BL6NJ_G0004560	25.7609	2.00651	0	0	13.8837	0	6.34526	0.00396059	0.0244104	E130304I02Rik	7	36987939	37029496	+	702	antisense	NA && -	-
MGP_C57BL6NJ_G0031920	29.121	19.0618	2.73283	0.941084	24.0914	1.83696	3.70623	0.00398277	0.0245131	Lrmp	6	154143988	154208703	+	4070	protein_coding	NA && PF05781:MRVI1 protein	-
MGP_C57BL6NJ_G0019291	907.231	1785.79	734.22	524.184	1346.51	629.202	1.09784	0.00398754	0.024525	Prr11	11	91339250	91358759	-	3824	protein_coding	NA && -	-
MGP_C57BL6NJ_G0004803	84.0028	79.2571	14.5751	31.0558	81.63	22.8154	1.84056	0.0040309	0.0247502	Gm9917	9	112425806	112435412	-	6021	antisense	NA && -	-
MGP_C57BL6NJ_G0019090	353.932	1007.27	306.988	246.564	680.6	276.776	1.29861	0.00403305	0.024753	Mnt	11	77917547	77930867	+	2174	protein_coding	NA && PF00010:Helix-loop-helix DNA-binding domain	bHLH
MGP_C57BL6NJ_G0033779	1323.88	571.855	442.718	405.607	947.87	424.163	1.15959	0.00407315	0.0249121	MGP_C57BL6NJ_G0033779	7	154744747	155189274	+	10944	protein_coding	NA && -	-
MGP_C57BL6NJ_G0024812	1013.63	629.041	421.766	393.373	821.338	407.57	1.01049	0.0040851	0.0249577	Mcc	18	44660601	45069596	-	14274	protein_coding	NA && -	-
MGP_C57BL6NJ_G0035746	1541.17	742.409	470.957	591.001	1141.79	530.979	1.10427	0.00423567	0.0257811	Tmem115	9	112400942	112405670	+	2194	protein_coding	NA && PF08551:Eukaryotic integral membrane protein (DUF1751)	-
MGP_C57BL6NJ_G0034247	64.9622	130.423	20.0407	36.7023	97.6927	28.3715	1.78657	0.00425607	0.0258608	Plvap	8	74636614	74649589	-	2015	protein_coding	NA && PF06637:PV-1 protein (PLVAP)	-
MGP_C57BL6NJ_G0018150	362.892	392.273	192.209	179.747	377.583	185.978	1.02174	0.00427175	0.0259147	Yeats4	10	124226645	124235706	-	1407	protein_coding	NA && PF03366:YEATS family	-
MGP_C57BL6NJ_G0028574	30.241	75.2441	10.0204	11.293	52.7426	10.6567	2.30997	0.00430926	0.0260776	1110017D15Rik	4	40914352	40928232	-	1421	protein_coding	NA && PF15181:Spermatid-specific manchette-related protein 1	-
MGP_C57BL6NJ_G0014910	127.684	298.97	68.3207	90.3441	213.327	79.3324	1.42874	0.00433415	0.0262174	MGP_C57BL6NJ_G0014910	X	64194647	64195057	-	411	processed_pseudogene	NA && PF16276:Nucleophosmin C-terminal domain	-
MGP_C57BL6NJ_G0016377	247.528	227.739	121.155	89.403	237.634	105.279	1.17396	0.00444953	0.0268159	Tex30	1	44862422	44878046	-	1917	protein_coding	NA && -	-
MGP_C57BL6NJ_G0017761	72.8025	7.02279	6.3766	0	39.9126	3.1883	3.63593	0.0044628	0.0268686	Gstt4	10	78692230	78699828	-	989	protein_coding	NA && PF13417:Glutathione S-transferase, N-terminal domain	-
MGP_C57BL6NJ_G0034353	272.169	182.592	103.847	91.2852	227.381	97.5663	1.21965	0.00446376	0.0268686	4930432K21Rik	8	88290007	88314400	+	2406	protein_coding	NA && PF15710:Domain of unknown function (DUF4671)	-
MGP_C57BL6NJ_G0024377	2363.28	1223.97	826.225	932.615	1793.63	879.42	1.02804	0.00450259	0.0270611	MGP_C57BL6NJ_G0024377	17	68484363	68783746	+	3562	protein_coding	NA && PF00611:Fes/CIP4, and EFC/F-BAR homology domain|PF00017:SH2 domain|PF07714:Protein tyrosine kinase	-
MGP_C57BL6NJ_G0029000	38.0813	22.0716	3.64377	3.76434	30.0765	3.70405	3.01989	0.00450914	0.0270862	Bend5	4	116315120	116362534	+	2105	protein_coding	NA && PF10523:BEN domain	-
MGP_C57BL6NJ_G0019715	13.4405	25.0814	0	0.941084	19.2609	0.470542	5.37694	0.00451672	0.0271172	Cacng4	11	114582939	114647789	-	3583	protein_coding	NA && -	-
MGP_C57BL6NJ_G0035942	103.043	101.329	22.7736	43.2899	102.186	33.0317	1.63045	0.00455485	0.0273161	Cck	9	127834460	127840320	-	685	protein_coding	NA && PF00918:Gastrin/cholecystokinin family	-
MGP_C57BL6NJ_G0016996	588.02	404.312	265.084	218.332	496.166	241.708	1.03693	0.00458482	0.0274605	Nmnat2	1	163188646	163371791	+	5809	protein_coding	NA && -	-
MGP_C57BL6NJ_G0011559	433.455	988.206	311.542	324.674	710.83	318.108	1.16058	0.00459087	0.0274648	MGP_C57BL6NJ_G0011559	16	95550617	95551495	-	879	processed_pseudogene	NA && -	-
MGP_C57BL6NJ_G0029561	12.3204	35.1139	0	2.82325	23.7172	1.41163	4.08486	0.0046516	0.0277828	Casz1	4	158099498	158266675	+	12230	protein_coding	NA && -	-
MGP_C57BL6NJ_G0034078	58.242	123.4	13.6641	34.8201	90.8212	24.2421	1.90881	0.00470647	0.0280194	Lrp2bp	8	46784698	46824752	+	4338	protein_coding	NA && PF08238:Sel1 repeat	-
MGP_C57BL6NJ_G0031708	1167.08	491.595	343.425	395.255	829.337	369.34	1.16655	0.00471148	0.0280378	Gpr162	6	131549395	131554931	-	3835	protein_coding	NA && -	-
MGP_C57BL6NJ_G0022366	88.483	144.469	40.0815	41.4077	116.476	40.7446	1.51672	0.00480417	0.028497	Zc3h3	15	78618234	78712911	-	3360	protein_coding	NA && -	-
MGP_C57BL6NJ_G0018178	7476.25	3522.43	3033.44	2259.54	5499.34	2646.49	1.05508	0.00489406	0.0289017	Xpot	10	129116783	129159555	-	6078	protein_coding	NA && PF08389:Exportin 1-like protein|PF03810:Importin-beta N-terminal domain	-
MGP_C57BL6NJ_G0034386	204.967	197.641	88.3614	89.403	201.304	88.8822	1.17933	0.00495622	0.0292101	Fbxw9	8	89296465	89305132	+	3383	protein_coding	NA && -	-
MGP_C57BL6NJ_G0017017	661.942	1030.34	349.802	489.364	846.143	419.583	1.01243	0.00503753	0.0296298	Acbd6	1	166008586	166144467	+	6439	protein_coding	NA && PF12796:Ankyrin repeats (3 copies)|PF00887:Acyl CoA binding protein	-
MGP_C57BL6NJ_G0022460	8.9603	45.1465	2.73283	1.88217	27.0534	2.3075	3.55309	0.00506898	0.0297311	Elfn2	15	81985390	82033310	-	4846	protein_coding	NA && PF13855:Leucine rich repeat	-
MGP_C57BL6NJ_G0020632	203.847	338.097	130.265	107.284	270.972	118.774	1.19063	0.00507096	0.0297311	Mrpl32	13	12222147	12224885	-	768	protein_coding	NA && PF01783:Ribosomal L32p protein family	-
MGP_C57BL6NJ_G0007726	71.6824	8.02604	3.64377	5.64651	39.8542	4.64514	3.09906	0.00514386	0.0300386	Gm15228	X	170128706	170136092	+	3440	lincRNA	NA && -	-
MGP_C57BL6NJ_G0023810	334.891	584.898	215.893	218.332	459.895	217.112	1.08356	0.00522559	0.0304674	Bnip1	17	27036521	27047557	+	5082	protein_coding	NA && -	-
MGP_C57BL6NJ_G0015511	175.846	161.524	77.4301	63.9937	168.685	70.7119	1.25379	0.00528467	0.0307544	Ptgs2os	1	160048064	160079411	-	4329	processed_transcript	NA && -	-
MGP_C57BL6NJ_G0021805	11.2004	35.1139	2.73283	0	23.1572	1.36641	4.07387	0.00529507	0.0307626	Gjb2	14	53806816	53812842	-	2406	protein_coding	NA && PF00029:Connexin	-
MGP_C57BL6NJ_G0019702	19.0406	48.1562	3.64377	5.64651	33.5984	4.64514	2.85888	0.00532731	0.0309075	Pecam1	11	113357138	113481843	-	6085	protein_coding	NA && PF13927:Immunoglobulin domain|PF13895:Immunoglobulin domain|PF17736:C17orf99 Ig domain	-
MGP_C57BL6NJ_G0025525	212.807	480.559	104.758	175.983	346.683	140.371	1.30565	0.00532913	0.0309075	Pdlim1	19	40488954	40552330	-	5244	protein_coding	NA && PF00595:PDZ domain	-
MGP_C57BL6NJ_G0016409	178.086	307.999	101.115	108.225	243.043	104.67	1.21648	0.00535864	0.0310285	Osgepl1	1	55036643	55049362	+	6147	protein_coding	NA && -	-
MGP_C57BL6NJ_G0033605	176.966	253.824	76.5192	107.284	215.395	91.9014	1.23	0.00535988	0.0310285	Chst15	7	142118742	142199480	-	5358	protein_coding	NA && -	-
MGP_C57BL6NJ_G0032462	230.728	343.113	126.621	137.398	286.921	132.01	1.12084	0.00542006	0.0313152	Alkbh6	7	30245582	30251169	+	3123	protein_coding	NA && -	-
MGP_C57BL6NJ_G0031580	3.36011	21.0684	0	0	12.2142	0	6.16777	0.00543307	0.031378	Hrh1	6	119970977	120056471	+	4450	protein_coding	NA && -	-
MGP_C57BL6NJ_G0030048	73.9225	104.339	20.9517	34.8201	89.1305	27.8859	1.6784	0.0054583	0.0314742	Tec	5	75693757	75813586	-	3744	protein_coding	NA && PF00779:BTK motif|PF00169:PH domain|PF07714:Protein tyrosine kinase|PF00018:SH3 domain|PF00017:SH2 domain	-
MGP_C57BL6NJ_G0019967	322.571	324.051	159.415	159.043	323.311	159.229	1.02183	0.00547565	0.0315368	BC068281	12	1800198	1820090	+	3131	protein_coding	NA && PF15390:WD repeat and coiled-coil-containing protein family	-
MGP_C57BL6NJ_G0018114	455.855	478.553	283.303	160.925	467.204	222.114	1.07244	0.00549105	0.0315639	E2f7	10	117024185	117072178	+	9009	protein_coding	NA && PF02319:E2F/DP family winged-helix DNA-binding domain	E2F
novel.671	53.7618	15.0488	1.82188	6.58759	34.4053	4.20474	3.03405	0.0055812	0.0319694	-	8	132958866	132968621	+	729	-	- && - && -	-
MGP_C57BL6NJ_G0018809	829.948	1465.76	493.731	647.466	1147.85	570.598	1.00879	0.00559193	0.0320003	Gid4	11	62195847	62237656	+	4857	protein_coding	NA && PF09783:Vacuolar import and degradation protein	-
novel.686	126.564	49.1595	32.7939	12.2341	87.8619	22.514	1.96082	0.0055975	0.0320003	-	8	75358872	75364781	-	5910	-	- && - && -	-
MGP_C57BL6NJ_G0035280	51.5217	66.2148	14.5751	15.9984	58.8683	15.2868	1.94629	0.0056668	0.0322959	2310030G06Rik	9	51022583	51029405	-	1242	protein_coding	NA && PF15147:Domain of unknown function (DUF4578)	-
MGP_C57BL6NJ_G0034452	7409.05	20633.9	729.665	2785.61	14021.5	1757.64	2.99594	0.00569486	0.0324055	Mt2	8	99069642	99070591	+	556	protein_coding	NA && -	-
MGP_C57BL6NJ_G0017887	193.767	653.119	142.107	182.57	423.443	162.339	1.3842	0.00574373	0.0326204	Rps15	10	83694029	83696222	+	630	protein_coding	NA && PF00203:Ribosomal protein S19	-
MGP_C57BL6NJ_G0023870	623.861	1892.14	503.751	575.944	1258	539.847	1.2209	0.00576544	0.0327184	Pim1	17	30168767	30175969	+	2624	protein_coding	NA && PF00069:Protein kinase domain	-
MGP_C57BL6NJ_G0018906	636.182	967.138	477.334	319.028	801.66	398.181	1.00974	0.005843	0.0331073	Aurkb	11	71560026	71566761	+	2946	protein_coding	NA && PF00069:Protein kinase domain	-
MGP_C57BL6NJ_G0032018	116.484	252.82	61.0331	79.9922	184.652	70.5127	1.3906	0.00588289	0.0333205	Zfp524	7	2047483	2050468	+	1110	protein_coding	NA && -	zf-C2H2
MGP_C57BL6NJ_G0017664	250.889	385.25	97.4708	178.806	318.069	138.138	1.20434	0.00591707	0.0334238	Cdh23	10	61662415	62092647	-	16939	protein_coding	NA && -	-
MGP_C57BL6NJ_G0003642	33.6011	27.0879	2.73283	5.64651	30.3445	4.18967	2.85877	0.00606485	0.034075	1700084E18Rik	2	29390133	29391562	-	1430	antisense	NA && -	-
MGP_C57BL6NJ_G0002965	43.6815	42.1367	11.8423	4.70542	42.9091	8.27384	2.37174	0.00612664	0.0343302	Hk1os	10	63985411	64011158	+	1556	antisense	NA && -	-
MGP_C57BL6NJ_G0016681	22.4008	18.0586	0.910942	1.88217	20.2297	1.39656	3.86014	0.00618413	0.0346132	Trpm8	1	93184362	93274886	+	4561	protein_coding	NA && PF18139:SLOG in TRPM	-
MGP_C57BL6NJ_G0017872	10.0803	12.0391	0	0	11.0597	0	6.02148	0.00620078	0.0346718	Hmha1	10	83373721	83389928	+	4478	protein_coding	NA && -	-
MGP_C57BL6NJ_G0020324	45.9216	135.439	19.1298	31.0558	90.6805	25.0928	1.85659	0.00620672	0.0346863	Bbof1	12	87570700	87595243	+	2234	protein_coding	NA && -	-
MGP_C57BL6NJ_G0025538	282.25	370.201	163.97	154.338	326.225	159.154	1.0359	0.00626933	0.0349962	Lcor	19	41836378	41920270	+	7620	protein_coding	NA && PF05225:helix-turn-helix, Psq domain	HTH
MGP_C57BL6NJ_G0028671	12.3204	61.1986	0.910942	7.52867	36.7595	4.21981	3.13129	0.00628011	0.0350431	Tmod1	4	45956469	46043427	+	3941	protein_coding	NA && PF03250:Tropomodulin	-
MGP_C57BL6NJ_G0021114	197.127	360.169	100.204	141.163	278.648	120.683	1.20849	0.00629169	0.035081	MGP_C57BL6NJ_G0021114	13	70421497	70422220	+	642	protein_coding	NA && PF00428:60s Acidic ribosomal protein|PF00466:Ribosomal protein L10	-
MGP_C57BL6NJ_G0036053	434.575	227.739	143.018	154.338	331.157	148.678	1.15444	0.00630261	0.0351019	Lancl3	X	3957579	4034003	+	3991	protein_coding	NA && PF05147:Lanthionine synthetase C-like protein	-
MGP_C57BL6NJ_G0029247	563.379	990.213	344.336	426.311	776.796	385.324	1.01201	0.00635617	0.0353466	Bsdc1	4	136326459	136355126	+	5630	protein_coding	NA && -	-
MGP_C57BL6NJ_G0030166	4.48015	48.1562	0.910942	2.82325	26.3182	1.8671	3.82597	0.0064132	0.0355828	Areg	5	95916245	95925078	+	1215	protein_coding	NA && -	-
MGP_C57BL6NJ_G0018632	8128.12	17845.9	5496.63	7260.47	12987	6378.55	1.02581	0.00643665	0.035686	Sqstm1	11	50826600	50839323	-	3356	protein_coding	NA && -	-
MGP_C57BL6NJ_G0017416	20.1607	30.0977	2.73283	2.82325	25.1292	2.77804	3.17868	0.00646549	0.0358188	Plagl1	10	10734243	10807756	+	7645	protein_coding	NA && -	zf-C2H2
MGP_C57BL6NJ_G0019608	127.684	42.1367	20.0407	26.3504	84.9105	23.1955	1.87028	0.00656063	0.0362229	Mpp3	11	108213246	108243355	-	9380	protein_coding	NA && -	-
MGP_C57BL6NJ_G0022683	47.0416	55.179	3.64377	16.9395	51.1103	10.2916	2.31612	0.00657843	0.0362802	Slc38a4	15	102257675	102320245	-	3952	protein_coding	NA && PF01490:Transmembrane amino acid transporter protein	-
MGP_C57BL6NJ_G0032439	321.451	215.7	100.204	142.104	268.575	121.154	1.14811	0.00659243	0.0363437	Zfp420	7	29718922	29736074	+	4238	protein_coding	NA && PF13465:Zinc-finger double domain|PF00096:Zinc finger, C2H2 type	zf-C2H2
MGP_C57BL6NJ_G0028021	196.007	162.527	73.7863	82.8154	179.267	78.3009	1.19469	0.00667539	0.0366898	Plekho1	3	100334710	100342282	-	2172	protein_coding	NA && -	-
MGP_C57BL6NJ_G0017241	148.965	159.518	65.5879	64.9348	154.241	65.2613	1.24106	0.00667768	0.0366898	Chml	1	187783895	187790011	-	6117	protein_coding	NA && PF00996:GDP dissociation inhibitor	-
novel.519	26.8809	27.0879	1.82188	4.70542	26.9844	3.26365	3.05163	0.00669567	0.0367611	-	4	111379162	111380899	-	1738	-	- && - && -	-
MGP_C57BL6NJ_G0022170	41.4414	46.1497	11.8423	0	43.7956	5.92113	2.88105	0.00670085	0.0367757	Ankrd33b	15	30700130	30785436	-	8706	protein_coding	NA && PF12796:Ankyrin repeats (3 copies)	-
MGP_C57BL6NJ_G0034335	1485.17	664.155	585.736	420.665	1074.66	503.2	1.09421	0.00685295	0.0375124	Ddx39	8	87778979	87790690	+	5155	protein_coding	NA && PF00271:Helicase conserved C-terminal domain|PF00270:DEAD/DEAH box helicase	-
MGP_C57BL6NJ_G0034714	239.688	484.572	134.819	186.335	362.13	160.577	1.17436	0.00687151	0.0375769	Zfpm1	8	129996995	130055963	+	3240	protein_coding	NA && -	zf-C2H2
MGP_C57BL6NJ_G0022317	351.692	292.95	180.367	131.752	322.321	156.059	1.04577	0.00687242	0.0375769	Zfat	15	70219817	70399871	-	7321	protein_coding	NA && PF13909:C2H2-type zinc-finger domain	zf-C2H2
MGP_C57BL6NJ_G0014560	72.8025	157.511	30.972	47.0542	115.157	39.0131	1.56396	0.00731227	0.0395401	MGP_C57BL6NJ_G0014560	9	60446644	60447118	-	475	processed_pseudogene	NA && -	-
MGP_C57BL6NJ_G0030461	137.765	127.413	59.2113	47.9953	132.589	53.6033	1.30598	0.00741723	0.0399898	Mapkapk5	5	129776264	129801674	-	3195	protein_coding	NA && PF00069:Protein kinase domain	-
MGP_C57BL6NJ_G0020093	2022.79	4856.76	1191.51	2001.69	3439.77	1596.6	1.10747	0.00743451	0.0400536	Ifrd1	12	39778526	39826057	-	5858	protein_coding	NA && PF05004:Interferon-related developmental regulator (IFRD)|PF04836:Interferon-related protein conserved region	-
MGP_C57BL6NJ_G0022210	240.808	416.351	152.127	156.22	328.58	154.174	1.09258	0.00744917	0.0401032	Rrm2b	15	37824625	37866411	-	4908	protein_coding	NA && PF00268:Ribonucleotide reductase, small chain	-
MGP_C57BL6NJ_G0030996	5.60019	16.0521	0	0	10.8261	0	5.99275	0.00749841	0.0403386	Akr1b7	6	33315008	33325910	+	1281	protein_coding	NA && PF00248:Aldo/keto reductase family	-
MGP_C57BL6NJ_G0028413	1059.56	2333.57	767.014	897.794	1696.56	832.404	1.02755	0.00756695	0.040618	Rabggtb	3	163017065	163022787	-	2421	protein_coding	NA && PF00432:Prenyltransferase and squalene oxidase repeat	-
MGP_C57BL6NJ_G0019801	76.1626	93.3027	30.0611	27.2914	84.7327	28.6763	1.5635	0.00760577	0.0407222	Itgb4	11	123711980	123749987	+	7014	protein_coding	NA && -	-
MGP_C57BL6NJ_G0021851	8.9603	12.0391	0	0	10.4997	0	5.94683	0.00776795	0.0414394	Fam124a	14	59742855	59797914	+	4412	protein_coding	NA && -	-
MGP_C57BL6NJ_G0018372	343.852	584.898	217.715	239.977	464.375	228.846	1.02165	0.00783768	0.0417659	Tbc1d10a	11	1199563	1228069	+	2733	protein_coding	NA && PF00566:Rab-GTPase-TBC domain	-
MGP_C57BL6NJ_G0012497	42.5614	42.1367	8.19848	10.3519	42.3491	9.27521	2.19159	0.00800841	0.0424752	MGP_C57BL6NJ_G0012497	3	71406630	71415517	-	1003	processed_pseudogene	NA && PF00044:Glyceraldehyde 3-phosphate dehydrogenase, NAD binding domain	-
MGP_C57BL6NJ_G0027473	593.62	1215.95	420.855	471.483	904.783	446.169	1.02047	0.0080405	0.0425993	Zbtb10	3	6773231	6807850	+	7414	protein_coding	NA && PF13909:C2H2-type zinc-finger domain|PF00651:BTB/POZ domain	ZBTB
MGP_C57BL6NJ_G0025103	113.124	326.058	79.252	89.403	219.591	84.3275	1.38231	0.00807054	0.042743	Tmem151a	19	2055381	2069769	-	4807	protein_coding	NA && -	-
MGP_C57BL6NJ_G0036637	20.1607	41.1335	4.55471	4.70542	30.6471	4.63007	2.72896	0.00815783	0.0431016	Gm15294	X	143383002	143384774	-	977	protein_coding	NA && PF02800:Glyceraldehyde 3-phosphate dehydrogenase, C-terminal domain	-
MGP_C57BL6NJ_G0030588	2131.43	4993.2	1850.12	1676.07	3562.32	1763.1	1.01483	0.00843625	0.0443122	Clip2	5	144122121	144186753	-	5187	protein_coding	NA && PF01302:CAP-Gly domain	-
novel.258	47.0416	28.0911	1.82188	10.3519	37.5664	6.08691	2.62895	0.00845284	0.0443834	-	15	101485202	101485655	-	380	-	- && - && -	-
MGP_C57BL6NJ_G0016565	52.6418	17.0553	6.3766	4.70542	34.8486	5.54101	2.64885	0.00845757	0.0443924	Abcb6	1	78684467	78693140	-	5315	protein_coding	NA && -	-
MGP_C57BL6NJ_G0028968	14.5605	60.1953	0	8.46976	37.3779	4.23488	3.15068	0.00853941	0.0447101	Slc1a7	4	112577416	112625400	+	3360	protein_coding	NA && PF00375:Sodium:dicarboxylate symporter family	-
MGP_C57BL6NJ_G0015787	32.4811	26.0846	6.3766	0	29.2829	3.1883	3.19054	0.0085617	0.0447949	Stamos	2	11900105	11903707	-	1896	processed_transcript	NA && -	-
MGP_C57BL6NJ_G0034938	322.571	752.441	236.845	259.739	537.506	248.292	1.11502	0.00858622	0.044898	Cdkn2d	9	19232816	19235562	-	1271	protein_coding	NA && PF13857:Ankyrin repeats (many copies)	-
MGP_C57BL6NJ_G0020737	33.6011	3.00977	0	0.941084	18.3055	0.470542	5.29696	0.00869462	0.0453251	Hist1h3d	13	21784870	21785429	+	560	protein_coding	NA && PF00125:Core histone H2A/H2B/H3/H4	-
MGP_C57BL6NJ_G0019918	636.182	1399.54	461.848	533.595	1017.86	497.721	1.03259	0.00878572	0.0457387	Hmga1-rs1	11	129041636	129045924	+	1476	protein_coding	NA && -	HMGI/HMGY
MGP_C57BL6NJ_G0017689	194.887	219.713	99.2927	95.9906	207.3	97.6417	1.08641	0.00889091	0.046188	Tspan15	10	63802230	63858546	-	3605	protein_coding	NA && -	-
MGP_C57BL6NJ_G0035686	350.572	712.311	140.285	319.028	531.441	229.656	1.21132	0.00891642	0.0462714	Rab6b	9	107628334	107703791	+	5031	protein_coding	NA && PF00071:Ras family	-
MGP_C57BL6NJ_G0003516	24.6408	30.0977	5.46565	1.88217	27.3692	3.67391	2.89366	0.00897649	0.0465338	Runx2os1	17	47710615	47712382	+	792	antisense	NA && -	-
MGP_C57BL6NJ_G0028037	6696.71	16024	3020.69	7140.95	11360.3	5080.82	1.16092	0.0090443	0.0468357	Txnip	3	100989296	100993222	+	3123	protein_coding	NA && PF02752:Arrestin (or S-antigen), C-terminal domain|PF00339:Arrestin (or S-antigen), N-terminal domain	-
MGP_C57BL6NJ_G0025528	213.927	300.977	100.204	141.163	257.452	120.683	1.0941	0.0091187	0.0471878	Tctn3	19	40895155	40910781	-	3273	protein_coding	NA && PF07773:Protein of unknown function (DUF1619)	-
MGP_C57BL6NJ_G0030917	124.324	111.361	43.7252	50.8186	117.843	47.2719	1.31774	0.00930466	0.0480497	Tspan12	6	19824868	19907146	-	3311	protein_coding	NA && PF00335:Tetraspanin family	-
MGP_C57BL6NJ_G0001267	13.4405	22.0716	0	1.88217	17.756	0.941084	4.2526	0.00932115	0.0480998	MGP_C57BL6NJ_G0001267	3	67429773	67431333	-	1561	TEC	NA && -	-
MGP_C57BL6NJ_G0023353	282.25	769.497	197.675	264.445	525.873	231.06	1.18733	0.0093596	0.0482473	Arl13b	16	64060570	64123334	-	5087	protein_coding	NA && PF00025:ADP-ribosylation factor family	-
MGP_C57BL6NJ_G0029735	4656	1955.34	1922.09	1276.11	3305.67	1599.1	1.04751	0.00947508	0.0487228	Sema3c	5	16256625	16415451	+	7140	protein_coding	NA && PF01403:Sema domain	-
MGP_C57BL6NJ_G0019024	209.447	249.811	118.423	102.578	229.629	110.5	1.05549	0.00963862	0.0494253	Med31	11	75027684	75031915	-	1730	protein_coding	NA && PF05669:SOH1	-
MGP_C57BL6NJ_G0022537	340.492	777.523	233.201	290.795	559.007	261.998	1.09411	0.00966514	0.0495267	Pmm1	15	85661934	85672277	-	2776	protein_coding	NA && PF03332:Eukaryotic phosphomannomutase	-
MGP_C57BL6NJ_G0022971	280.009	237.771	125.71	130.811	258.89	128.26	1.01294	0.00969245	0.049632	Yars2	16	13574911	13583313	+	1715	protein_coding	NA && PF00579:tRNA synthetases class I (W and Y)	-

## Sheet: hypoxia vs NC-DOWN
gene_id	hyp_1	hyp_2	nc_1	nc_2	hyp	control	log2FoldChange	pvalue	padj	gene_name	gene_chr	gene_start	gene_end	gene_strand	gene_length	gene_biotype	gene_description	Family
MGP_C57BL6NJ_G0021409	103.043	166.54	4979.21	5422.53	134.792	5200.87	-5.26734	4.50048e-57	1.65179e-53	Nid2	14	12944470	13008040	+	4884	protein_coding	NA && PF00058:Low-density lipoprotein receptor repeat class B|PF00086:Thyroglobulin type-1 repeat|PF07474:G2F domain|PF07645:Calcium-binding EGF domain|PF06119:Nidogen-like	-
MGP_C57BL6NJ_G0031874	50.4017	29.0944	1945.77	2795.96	39.7481	2370.87	-5.9052	1.02625e-53	2.51107e-50	Mgp	6	145213098	145216486	-	1187	protein_coding	NA && -	-
MGP_C57BL6NJ_G0036750	53.7618	48.1562	1431.09	1643.13	50.959	1537.11	-4.91607	3.75384e-46	6.12334e-43	Gpm6b	X	169167953	169315891	+	5600	protein_coding	NA && -	-
MGP_C57BL6NJ_G0028397	7.84027	23.0749	1104.97	1178.24	15.4576	1141.61	-6.18631	1.6225e-43	2.38199e-40	Ifi44	3	160694446	160714640	-	6129	protein_coding	NA && -	-
MGP_C57BL6NJ_G0031259	22.4008	32.1042	853.553	1212.12	27.2525	1032.83	-5.2384	1.9029e-38	1.99546e-35	Gprin3	6	60266352	60356037	-	8339	protein_coding	NA && -	-
MGP_C57BL6NJ_G0028744	13.4405	6.01953	722.377	778.277	9.72999	750.327	-6.28863	1.83687e-37	1.79781e-34	Svep1	4	58887156	59058514	-	16117	protein_coding	NA && PF00008:EGF-like domain|PF07645:Calcium-binding EGF domain|PF00084:Sushi repeat (SCR repeat)|PF00092:von Willebrand factor type A domain|PF02494:HYR domain|PF07699:Putative ephrin-receptor like|PF00354:Pentaxin family	-
MGP_C57BL6NJ_G0016798	267.689	242.788	3151.86	4407.1	255.238	3779.48	-3.88857	1.21781e-34	1.11742e-31	Inhbb	1	126840438	126848831	-	4255	protein_coding	NA && -	-
MGP_C57BL6NJ_G0027071	7.84027	3.00977	626.728	1158.47	5.42502	892.602	-7.38797	2.53838e-34	2.07033e-31	Angpt4	2	160979432	161015391	+	2335	protein_coding	NA && PF00147:Fibrinogen beta and gamma chains, C-terminal globular domain	-
MGP_C57BL6NJ_G0029555	6.72023	6.01953	568.428	1198	6.36988	883.214	-7.1182	3.86437e-34	2.98594e-31	Angptl7	4	157756896	157762166	-	2157	protein_coding	NA && PF00147:Fibrinogen beta and gamma chains, C-terminal globular domain	-
MGP_C57BL6NJ_G0029710	386.413	480.559	5237.92	5300.19	433.486	5269.05	-3.603	4.29906e-34	3.15573e-31	Steap4	5	5397689	5421287	+	3155	protein_coding	NA && -	-
MGP_C57BL6NJ_G0035377	1.12004	9.0293	607.599	718.988	5.07467	663.294	-6.98472	1.04138e-31	6.9493e-29	Islr	9	59015279	59018235	-	2354	protein_coding	NA && PF13855:Leucine rich repeat|PF07679:Immunoglobulin I-set domain	-
MGP_C57BL6NJ_G0023107	4.48015	5.01628	474.601	956.142	4.74821	715.371	-7.23176	3.95965e-30	2.32526e-27	Trp63	16	23925339	24145905	+	8391	protein_coding	NA && PF07647:SAM domain (Sterile alpha motif)|PF00870:P53 DNA-binding domain|PF07710:P53 tetramerisation motif	P53
MGP_C57BL6NJ_G0027755	229.608	172.56	2420.37	2391.3	201.084	2405.83	-3.58186	5.22545e-30	2.95057e-27	Sfrp2	3	86768232	86776227	+	2153	protein_coding	NA && PF01392:Fz domain|PF01759:UNC-6/NTR/C345C module	-
MGP_C57BL6NJ_G0034601	14.5605	4.01302	460.026	670.993	9.28676	565.51	-5.95503	2.13098e-28	9.48029e-26	Hp	8	116141141	116145183	-	1343	protein_coding	NA && PF00089:Trypsin	-
MGP_C57BL6NJ_G0024878	151.205	177.576	2128.87	1674.19	164.391	1901.53	-3.53122	7.96645e-28	3.34158e-25	Synpo	18	62070685	62136770	-	9533	protein_coding	NA && -	-
MGP_C57BL6NJ_G0016900	29.121	15.0488	511.95	726.517	22.0849	619.233	-4.81951	5.57887e-27	2.23201e-24	Fmod	1	142699211	142715887	+	3306	protein_coding	NA && PF13855:Leucine rich repeat|PF01462:Leucine rich repeat N-terminal domain	-
MGP_C57BL6NJ_G0032937	92.9632	84.2734	1741.72	1035.19	88.6183	1388.46	-3.97046	5.62525e-27	2.23201e-24	Cemip	7	89426685	89595178	-	12069	protein_coding	NA && -	-
MGP_C57BL6NJ_G0034248	68.3223	152.495	1864.7	1985.69	110.409	1925.19	-4.12025	9.08487e-27	3.33438e-24	Bst2	8	74679360	74682533	-	764	protein_coding	NA && PF16716:Bone marrow stromal antigen 2	-
MGP_C57BL6NJ_G0022656	17.9206	16.0521	415.39	547.711	16.9863	481.55	-4.82726	2.4484e-26	8.55833e-24	Abcd2	15	95810251	95858250	-	5527	protein_coding	NA && -	-
MGP_C57BL6NJ_G0020923	280.009	63.2051	5401.89	6439.84	171.607	5920.86	-5.11134	2.4484e-26	8.55833e-24	Ogn	13	50051125	50067554	+	2540	protein_coding	NA && PF13855:Leucine rich repeat	-
MGP_C57BL6NJ_G0017491	274.409	195.635	2245.47	3285.33	235.022	2765.4	-3.55764	1.28417e-25	3.92769e-23	Enpp1	10	23320086	23398271	-	10283	protein_coding	NA && PF01033:Somatomedin B domain|PF01223:DNA/RNA non-specific endonuclease|PF01663:Type I phosphodiesterase / nucleotide pyrophosphatase	-
MGP_C57BL6NJ_G0030354	123.204	90.293	1548.6	1139.65	106.749	1344.13	-3.65634	1.93154e-25	5.67138e-23	Tmem119	5	120992132	120998924	-	2315	protein_coding	NA && PF15724:TMEM119 family	-
MGP_C57BL6NJ_G0032932	140.005	48.1562	1860.14	2063.8	94.0805	1961.97	-4.38705	3.92234e-25	1.08649e-22	Il16	7	89124761	89231672	-	7842	protein_coding	NA && PF00595:PDZ domain	-
MGP_C57BL6NJ_G0031653	13.4405	18.0586	600.311	367.964	15.7495	484.138	-4.93675	9.43593e-25	2.55137e-22	Usp18	6	127363332	127388255	+	2790	protein_coding	NA && PF00443:Ubiquitin carboxyl-terminal hydrolase	-
MGP_C57BL6NJ_G0023101	23.5208	47.153	768.835	623.939	35.3369	696.387	-4.29264	9.55831e-25	2.55137e-22	Rtp4	16	21734852	21739087	+	1573	protein_coding	NA && PF13695:Zinc-binding domain	-
MGP_C57BL6NJ_G0024762	39.2013	40.1302	547.476	708.637	39.6658	628.056	-3.98456	1.71426e-24	4.41528e-22	Pcdhgc5	18	37534181	37559702	+	7627	protein_coding	NA && -	-
MGP_C57BL6NJ_G0022086	113.124	168.547	1299.91	1636.55	140.835	1468.23	-3.38004	1.59315e-22	3.11853e-20	MGP_C57BL6NJ_G0022086	15	155981	173007	+	2845	protein_coding	NA && -	-
MGP_C57BL6NJ_G0025036	207.207	97.3157	2323.81	1768.3	152.261	2046.06	-3.75092	2.33325e-22	4.44862e-20	Cpt1a	19	69461	131183	+	4300	protein_coding	NA && PF00755:Choline/Carnitine o-acyltransferase|PF16484:Carnitine O-palmitoyltransferase N-terminus	-
MGP_C57BL6NJ_G0022351	200.487	158.514	1434.73	1691.13	179.501	1562.93	-3.1232	5.92645e-22	1.11546e-19	Ly6e	15	77589280	77594134	+	3784	protein_coding	NA && PF00021:u-PAR/Ly-6 domain	-
MGP_C57BL6NJ_G0034156	80.6427	150.488	1287.16	1361.75	115.565	1324.46	-3.51544	1.30997e-21	2.34532e-19	Csgalnact1	8	71052553	71462215	-	4774	protein_coding	NA && PF05679:Chondroitin N-acetylgalactosaminyltransferase	-
MGP_C57BL6NJ_G0028399	60.4821	69.2246	775.212	655.936	64.8533	715.574	-3.46266	1.36162e-21	2.40842e-19	Ptgfr	3	160764460	160805939	-	6778	protein_coding	NA && PF00001:7 transmembrane receptor (rhodopsin family)	-
MGP_C57BL6NJ_G0019860	28.0009	27.0879	429.965	435.722	27.5444	432.843	-3.9745	2.13048e-21	3.59512e-19	C1qtnf1	11	126515067	126536883	+	3077	protein_coding	NA && PF00386:C1q domain|PF01391:Collagen triple helix repeat (20 copies)	-
MGP_C57BL6NJ_G0021823	19.0406	34.1107	523.792	417.841	26.5757	470.817	-4.13911	5.56658e-21	9.18235e-19	Phf11d	14	56105675	56330160	-	2985	protein_coding	NA && -	-
MGP_C57BL6NJ_G0010152	2.24008	14.0456	431.787	302.088	8.14282	366.937	-5.46216	1.3261e-20	2.11614e-18	Mx2	16	102065499	102096467	+	3502	polymorphic_pseudogene	NA && -	-
MGP_C57BL6NJ_G0028356	12.3204	61.1986	1174.2	798.981	36.7595	986.593	-4.73546	1.67106e-20	2.63795e-18	Gbp3	3	150826981	150840136	+	3265	protein_coding	NA && PF02263:Guanylate-binding protein, N-terminal domain|PF02841:Guanylate-binding protein, C-terminal domain	-
MGP_C57BL6NJ_G0033713	31.3611	115.374	1442.02	1344.81	73.3677	1393.42	-4.24134	3.36256e-20	5.14226e-18	Irf7	7	151794393	151798168	-	3020	protein_coding	NA && PF10401:Interferon-regulatory factor 3|PF00605:Interferon regulatory factor transcription factor	IRF
MGP_C57BL6NJ_G0018826	78.4027	73.2376	1216.11	660.641	75.8201	938.375	-3.63008	3.4827e-20	5.27109e-18	Aldh3a1	11	63093023	63103907	+	1942	protein_coding	NA && PF00171:Aldehyde dehydrogenase family	-
MGP_C57BL6NJ_G0025825	15.6805	15.0488	412.657	283.266	15.3647	347.962	-4.50214	3.63772e-20	5.44953e-18	Il1rn	2	22844313	22858893	+	5535	protein_coding	NA && -	-
MGP_C57BL6NJ_G0020588	20.1607	19.0618	318.83	412.195	19.6113	365.512	-4.22101	3.89808e-20	5.78058e-18	Akr1c14	13	611556	643280	+	2973	protein_coding	NA && PF00248:Aldo/keto reductase family	-
MGP_C57BL6NJ_G0036647	23.5208	20.0651	414.479	336.908	21.7929	375.694	-4.11027	5.1733e-20	7.59492e-18	Capn6	X	145312772	145337917	-	7795	protein_coding	NA && -	-
MGP_C57BL6NJ_G0024456	786.267	367.191	5502.09	6334.44	576.729	5918.27	-3.36001	9.2279e-20	1.3083e-17	Cyp1b1	17	85588387	85596454	-	5128	protein_coding	NA && PF00067:Cytochrome P450	-
MGP_C57BL6NJ_G0019184	98.5633	168.547	1170.56	1409.74	133.555	1290.15	-3.26953	1.51225e-19	2.09034e-17	Lgals9	11	82486982	82510322	-	2137	protein_coding	NA && PF00337:Galactoside-binding lectin	-
MGP_C57BL6NJ_G0034158	561.139	1081.51	6624.37	9749.63	821.324	8187	-3.31681	1.52351e-19	2.09034e-17	Lpl	8	71612060	71641079	+	6503	protein_coding	NA && PF00151:Lipase|PF01477:PLAT/LH2 domain	-
MGP_C57BL6NJ_G0016392	292.33	324.051	1931.2	2282.13	308.191	2106.66	-2.77274	1.59166e-19	2.16362e-17	Sdpr	1	52940402	52956238	+	3055	protein_coding	NA && PF15237:PTRF/SDPR family	-
MGP_C57BL6NJ_G0016436	14.5605	41.1335	456.382	623.939	27.847	540.161	-4.26633	1.6252e-19	2.18895e-17	Aox1	1	60231857	60310903	+	8683	protein_coding	NA && -	-
MGP_C57BL6NJ_G0036445	44.8015	13.0423	473.69	959.906	28.9219	716.798	-4.64239	1.83565e-19	2.44819e-17	Gdpd2	X	100107219	100116247	+	4609	protein_coding	NA && -	-
MGP_C57BL6NJ_G0019858	377.453	321.042	2539.71	2142.85	349.247	2341.28	-2.74541	3.93655e-19	5.06952e-17	Lgals3bp	11	126478439	126487780	-	2847	protein_coding	NA && PF00530:Scavenger receptor cysteine-rich domain|PF07707:BTB And C-terminal Kelch	-
MGP_C57BL6NJ_G0025391	14.5605	14.0456	246.865	465.837	14.303	356.351	-4.63935	4.11702e-19	5.25582e-17	Aldh1a1	19	19246238	19291523	+	2053	protein_coding	NA && PF00171:Aldehyde dehydrogenase family	-
MGP_C57BL6NJ_G0021031	2469.68	1117.63	16747.7	17632.2	1793.65	17189.9	-3.26086	1.01068e-18	1.21622e-16	Gas1	13	61727761	61730721	-	2961	protein_coding	NA && -	-
MGP_C57BL6NJ_G0016961	42.5614	49.1595	436.341	657.818	45.8605	547.08	-3.57484	1.36121e-18	1.6247e-16	Cfhr2	1	148939750	149055332	-	1750	protein_coding	NA && PF00084:Sushi repeat (SCR repeat)	-
MGP_C57BL6NJ_G0023574	4370.39	1998.48	28552.6	30601.2	3184.44	29576.9	-3.21551	1.89372e-18	2.20648e-16	Thbs2	17	13081376	13109954	-	5922	protein_coding	NA && PF02412:Thrombospondin type 3 repeat|PF00093:von Willebrand factor type C domain|PF12947:EGF domain|PF05735:Thrombospondin C-terminal region|PF00090:Thrombospondin type 1 domain|PF07645:Calcium-binding EGF domain	-
MGP_C57BL6NJ_G0031030	70.5624	96.3125	970.154	664.406	83.4374	817.28	-3.29004	2.32762e-18	2.69069e-16	Parp12	6	38358868	38395560	-	3995	protein_coding	NA && PF02825:WWE domain|PF00644:Poly(ADP-ribose) polymerase catalytic domain	-
MGP_C57BL6NJ_G0016962	212.807	356.156	2028.67	3522.48	284.481	2775.57	-3.28528	2.51068e-18	2.87963e-16	MGP_C57BL6NJ_G0016962	1	149273989	149372259	-	7247	protein_coding	NA && PF00084:Sushi repeat (SCR repeat)	-
MGP_C57BL6NJ_G0021350	204.967	129.42	1263.48	1457.74	167.193	1360.61	-3.02651	3.16552e-18	3.56127e-16	Emb	13	123564240	123615183	+	2253	protein_coding	NA && -	-
MGP_C57BL6NJ_G0034072	14.5605	8.02604	216.804	447.015	11.2933	331.91	-4.88802	4.42212e-18	4.80897e-16	Sorbs2	8	46256391	46592809	+	19449	protein_coding	NA && -	-
MGP_C57BL6NJ_G0024419	62.7221	125.407	875.416	1123.65	94.0645	999.535	-3.40576	4.79527e-18	5.17643e-16	Clip4	17	76962177	77045164	+	4213	protein_coding	NA && -	-
MGP_C57BL6NJ_G0036465	23.5208	23.0749	409.924	297.383	23.2978	353.653	-3.92448	5.96821e-18	6.34922e-16	Nhsl2	X	101320401	101569505	+	16917	protein_coding	NA && -	-
MGP_C57BL6NJ_G0033361	160.165	95.3092	943.736	1170.71	127.737	1057.22	-3.05145	8.88627e-17	8.52676e-15	Dkk3	7	120408164	120459329	-	3357	protein_coding	NA && -	-
MGP_C57BL6NJ_G0025022	144.485	148.482	910.032	1051.19	146.483	980.611	-2.74277	8.96229e-17	8.54385e-15	Cyb5a	18	88174267	88204848	+	2143	protein_coding	NA && PF00173:Cytochrome b5-like Heme/Steroid binding domain	-
MGP_C57BL6NJ_G0033197	5.60019	15.0488	250.509	259.739	10.3245	255.124	-4.60854	1.27236e-16	1.1974e-14	Trim30a	7	111763535	111811857	-	4313	protein_coding	NA && PF00622:SPRY domain|PF00643:B-box zinc finger|PF13445:RING-type zinc-finger	-
MGP_C57BL6NJ_G0023188	24.6408	49.1595	567.517	390.55	36.9002	479.034	-3.69164	1.46374e-16	1.36874e-14	Parp14	16	34911026	34952635	-	9306	protein_coding	NA && -	-
MGP_C57BL6NJ_G0027253	196.007	57.1855	1929.38	1508.56	126.596	1718.97	-3.76677	1.59455e-16	1.4723e-14	Wisp2	2	174120072	174132286	+	1924	protein_coding	NA && -	-
MGP_C57BL6NJ_G0026592	32.4811	14.0456	347.069	340.673	23.2633	343.871	-3.89671	4.6074e-16	4.14977e-14	Syt13	2	97607474	97649846	+	3761	protein_coding	NA && PF00168:C2 domain	-
MGP_C57BL6NJ_G0030919	234.088	135.439	1288.07	1428.57	184.764	1358.32	-2.87998	6.17207e-16	5.49164e-14	Cped1	6	20049643	20354252	+	8279	protein_coding	NA && PF12733:Cadherin-like beta sandwich domain	-
MGP_C57BL6NJ_G0024887	1590.45	1187.85	7078.93	7765.83	1389.15	7422.38	-2.41788	6.56518e-16	5.80623e-14	Pdgfrb	18	62553967	62595042	+	5481	protein_coding	NA && -	-
MGP_C57BL6NJ_G0032751	3110.35	4077.23	16985.4	25700.1	3593.79	21342.8	-2.5701	1.24022e-15	1.05858e-13	Saa3	7	49373855	49377533	-	531	protein_coding	NA && PF00277:Serum amyloid A protein	-
MGP_C57BL6NJ_G0018606	4.48015	6.01953	235.023	168.454	5.24984	201.739	-5.25662	1.45063e-15	1.22395e-13	Ifi47	11	49583763	49605559	+	2317	protein_coding	NA && PF05049:Interferon-inducible GTPase (IIGP)	-
MGP_C57BL6NJ_G0024636	454.735	534.735	2407.62	2792.2	494.735	2599.91	-2.39341	2.36401e-15	1.95232e-13	Gypc	18	31780610	31815863	-	2331	protein_coding	NA && -	-
MGP_C57BL6NJ_G0022229	14.5605	22.0716	263.262	271.973	18.3161	267.618	-3.86236	2.3671e-15	1.95232e-13	Angpt1	15	42583589	42852603	-	4256	protein_coding	NA && PF00147:Fibrinogen beta and gamma chains, C-terminal globular domain	-
MGP_C57BL6NJ_G0020809	272.169	216.703	1316.31	1469.97	244.436	1393.14	-2.51156	4.28395e-15	3.43676e-13	Foxc1	13	30757711	30761663	+	3953	protein_coding	NA && PF00250:Forkhead domain	Fork head
MGP_C57BL6NJ_G0020096	62.7221	104.339	683.207	641.82	83.5303	662.513	-2.98427	4.68775e-15	3.72005e-13	Dock4	12	40021859	40440724	+	8063	protein_coding	NA && PF06920:Dock homology region 2|PF14429:C2 domain in Dock180 and Zizimin proteins|PF16172:DOCK N-terminus	-
MGP_C57BL6NJ_G0026583	103.043	116.378	691.405	735.928	109.711	713.667	-2.70077	5.07561e-15	4.00619e-13	Creb3l1	2	96597705	96644519	-	2603	protein_coding	NA && PF00170:bZIP transcription factor	TF_bZIP
MGP_C57BL6NJ_G0027378	5.60019	42.1367	529.258	483.717	23.8685	506.487	-4.39197	5.3784e-15	4.22248e-13	Zbp1	2	184627896	184644329	-	3529	protein_coding	NA && -	-
MGP_C57BL6NJ_G0025994	128.804	219.713	1472.08	1068.13	174.259	1270.11	-2.86384	8.31101e-15	6.28938e-13	Prrx2	2	30069884	30115960	+	1961	protein_coding	NA && PF03826:OAR domain|PF00046:Homeodomain	Homeobox
MGP_C57BL6NJ_G0024760	319.211	436.416	1922.09	2249.19	377.813	2085.64	-2.46404	1.159e-14	8.55037e-13	Pcdhgc3	18	37521091	37559702	+	5499	protein_coding	NA && -	-
MGP_C57BL6NJ_G0022260	673.143	617.002	2904.08	3322.03	645.072	3113.06	-2.27092	1.24601e-14	9.14631e-13	Deptor	15	56288259	56441317	+	8868	protein_coding	NA && PF00610:Domain found in Dishevelled, Egl-10, and Pleckstrin (DEP)	-
MGP_C57BL6NJ_G0022518	2.24008	3.00977	184.01	197.628	2.62492	190.819	-6.17456	1.28926e-14	9.41673e-13	Mchr1	15	84840387	84843978	+	2188	protein_coding	NA && PF00001:7 transmembrane receptor (rhodopsin family)	-
MGP_C57BL6NJ_G0020457	104.164	340.103	2430.39	2258.6	222.133	2344.5	-3.39769	1.43373e-14	1.04201e-12	Serpina3g	12	109315158	109322891	+	2065	protein_coding	NA && PF00079:Serpin (serine protease inhibitor)	-
MGP_C57BL6NJ_G0028407	51.5217	118.384	669.543	979.669	84.9529	824.606	-3.27473	1.62309e-14	1.16807e-12	Ak5	3	161477178	161695823	-	3404	protein_coding	NA && -	-
MGP_C57BL6NJ_G0025894	430.095	433.406	2485.96	1946.16	431.75	2216.06	-2.35974	1.72886e-14	1.23812e-12	Nacc2	2	24765017	24842391	-	7647	protein_coding	NA && -	ZBTB
novel.42	7.84027	17.0553	184.921	316.204	12.4478	250.563	-4.3182	1.78332e-14	1.26361e-12	-	1	126498621	126552242	-	5092	-	- && - && -	-
MGP_C57BL6NJ_G0018738	5.60019	27.0879	398.082	264.445	16.344	331.263	-4.32317	1.91248e-14	1.33701e-12	Irgm2	11	59667295	59689101	+	3557	protein_coding	NA && PF05049:Interferon-inducible GTPase (IIGP)	-
MGP_C57BL6NJ_G0028299	28.0009	36.1172	292.413	365.141	32.0591	328.777	-3.35514	2.351e-14	1.63579e-12	Lef1	3	138610345	138738392	+	8794	protein_coding	NA && PF08347:N-terminal CTNNB1 binding	-
novel.292	259.849	80.2604	1671.58	1839.82	170.055	1755.7	-3.37065	3.41082e-14	2.31825e-12	-	17	12947217	13020546	+	15601	-	- && - && -	-
MGP_C57BL6NJ_G0035641	206.087	248.807	1575.93	1104.83	227.447	1340.38	-2.55849	4.05684e-14	2.71678e-12	Pxylp1	9	100864743	100935504	-	6148	protein_coding	NA && PF00328:Histidine phosphatase superfamily (branch 2)	-
MGP_C57BL6NJ_G0031884	99.6834	222.723	1155.08	1433.27	161.203	1294.17	-3.00253	4.18769e-14	2.78188e-12	Mgst1	6	146567846	146584891	+	2013	protein_coding	NA && PF01124:MAPEG family	-
MGP_C57BL6NJ_G0023112	293.45	377.224	1581.4	2178.61	335.337	1880	-2.48643	4.27804e-14	2.8291e-12	Il1rap	16	24848850	24991859	+	11360	protein_coding	NA && PF01582:TIR domain|PF13927:Immunoglobulin domain|PF13895:Immunoglobulin domain|PF18452:Immunoglobulin domain	-
MGP_C57BL6NJ_G0019917	10.0803	15.0488	255.975	183.511	12.5646	219.743	-4.12136	4.33723e-14	2.85538e-12	Cbr2	11	129000247	129004786	-	1327	protein_coding	NA && PF13561:Enoyl-(Acyl carrier protein) reductase	-
MGP_C57BL6NJ_G0016733	80.6427	33.1074	899.1	450.779	56.8751	674.94	-3.57431	5.31587e-14	3.4532e-12	Sned1	1	98459078	98531547	+	9491	protein_coding	NA && -	-
novel.16	49.2817	31.1009	327.028	447.956	40.1913	387.492	-3.27372	5.6912e-14	3.68072e-12	-	1	126508520	126519164	+	8054	-	- && - && -	-
novel.435	16.8006	4.01302	156.682	431.017	10.4068	293.849	-4.83944	7.71854e-14	4.90545e-12	-	2	77980281	78009156	-	5254	-	- && - && -	-
MGP_C57BL6NJ_G0036506	123.204	142.462	685.94	1059.66	132.833	872.8	-2.71526	8.70824e-14	5.46349e-12	Lpar4	X	106747936	106763839	+	6876	protein_coding	NA && PF00001:7 transmembrane receptor (rhodopsin family)	-
MGP_C57BL6NJ_G0029601	148.965	212.69	1083.11	998.491	180.828	1040.8	-2.52361	1.19312e-13	7.32892e-12	Plekhg5	4	161781300	161809834	+	4686	protein_coding	NA && PF00621:RhoGEF domain	-
MGP_C57BL6NJ_G0032761	194.887	202.658	932.805	1402.22	198.772	1167.51	-2.55404	1.25629e-13	7.68482e-12	Tmem86a	7	49756568	49760730	+	1791	protein_coding	NA && -	-
MGP_C57BL6NJ_G0020334	1788.7	1760.71	6988.75	7938.05	1774.71	7463.4	-2.07226	2.68467e-13	1.59569e-11	Ltbp2	12	87988863	88085753	-	8184	protein_coding	NA && PF07645:Calcium-binding EGF domain|PF00683:TB domain	-
MGP_C57BL6NJ_G0032939	56.0019	76.2474	502.84	441.369	66.1246	472.104	-2.83344	2.779e-13	1.6451e-11	Arnt2	7	89766110	89932287	-	5988	protein_coding	NA && -	bHLH
MGP_C57BL6NJ_G0017036	52.6418	44.1432	338.871	429.134	48.3925	384.003	-2.98986	3.00436e-13	1.77136e-11	Sec16b	1	168111500	168178836	+	5410	protein_coding	NA && PF12931:Sec23-binding domain of Sec16|PF12932:Vesicle coat trafficking protein Sec16 mid-region	-
MGP_C57BL6NJ_G0018601	217.287	219.713	1458.42	977.787	218.5	1218.1	-2.47896	3.80585e-13	2.19728e-11	Irgm1	11	49334616	49344765	-	5810	protein_coding	NA && -	-
MGP_C57BL6NJ_G0030068	1834.62	2499.11	11650	8934.65	2166.87	10292.3	-2.24777	4.4815e-13	2.57004e-11	Pdgfra	5	78303537	78349133	+	10024	protein_coding	NA && -	-
MGP_C57BL6NJ_G0029969	1531.09	1265.1	6581.56	5620.16	1398.1	6100.86	-2.12569	4.93903e-13	2.78884e-11	Slit2	5	48897773	49233851	+	25370	protein_coding	NA && PF01462:Leucine rich repeat N-terminal domain|PF13855:Leucine rich repeat|PF00054:Laminin G domain|PF00008:EGF-like domain	-
MGP_C57BL6NJ_G0021892	118.724	140.456	668.632	805.568	129.59	737.1	-2.50697	5.38675e-13	3.01551e-11	Clu	14	63403013	63416071	+	3438	protein_coding	NA && PF01093:Clusterin	-
MGP_C57BL6NJ_G0021345	96.3233	91.2962	682.296	502.539	93.8097	592.417	-2.65924	5.96504e-13	3.29221e-11	Itga1	13	121136839	121295330	-	5984	protein_coding	NA && -	-
MGP_C57BL6NJ_G0017257	44.8015	33.1074	339.782	301.147	38.9545	320.464	-3.04357	1.54206e-12	8.14349e-11	Kif26b	1	190847565	191283766	+	14696	protein_coding	NA && -	-
MGP_C57BL6NJ_G0034436	2.24008	1.00326	106.58	328.438	1.62167	217.509	-7.09188	2.11725e-12	1.10617e-10	Ces1a	8	97813239	97842020	-	1980	protein_coding	NA && PF00135:Carboxylesterase family	-
MGP_C57BL6NJ_G0020922	7.84027	1.00326	161.237	148.691	4.42176	154.964	-5.17109	3.09919e-12	1.59088e-10	Omd	13	50027911	50037622	+	1556	protein_coding	NA && PF01462:Leucine rich repeat N-terminal domain|PF13855:Leucine rich repeat	-
MGP_C57BL6NJ_G0024641	125.444	71.2311	652.235	616.41	98.3377	634.323	-2.69251	3.29712e-12	1.68073e-10	Nrep	18	32777329	32804345	-	2526	protein_coding	NA && -	-
MGP_C57BL6NJ_G0016253	44.8015	87.2832	391.705	859.21	66.0424	625.458	-3.23966	3.81941e-12	1.9269e-10	Pi15	1	15837768	15868047	+	6909	protein_coding	NA && PF00188:Cysteine-rich secretory protein family	-
MGP_C57BL6NJ_G0030719	193.767	169.55	843.533	926.968	181.658	885.25	-2.2854	4.0528e-12	2.03764e-10	Micall2	5	150055450	150093429	-	3846	protein_coding	NA && PF12130:Bivalent Mical/EHBP Rab binding domain|PF00307:Calponin homology (CH) domain|PF00412:LIM domain	-
MGP_C57BL6NJ_G0027015	219.527	403.309	1599.61	1879.35	311.418	1739.48	-2.48046	5.19158e-12	2.57492e-10	Rin2	2	154388144	154492146	+	5399	protein_coding	NA && PF02204:Vacuolar sorting protein 9 (VPS9) domain|PF00788:Ras association (RalGDS/AF-6) domain	-
MGP_C57BL6NJ_G0030486	256.489	131.426	1121.37	1202.71	193.958	1162.04	-2.58484	5.59764e-12	2.75768e-10	Camkk2	5	131259797	131313018	-	10962	protein_coding	NA && -	-
MGP_C57BL6NJ_G0019026	11.2004	55.179	550.209	353.848	33.1897	452.028	-3.75727	7.82086e-12	3.80192e-10	Xaf1	11	75129864	75144225	+	4657	protein_coding	NA && -	-
MGP_C57BL6NJ_G0027216	86.2429	222.723	954.668	1444.56	154.483	1199.62	-2.95443	8.30213e-12	3.97034e-10	Lbp	2	168242603	168272934	+	4831	protein_coding	NA && PF02886:LBP / BPI / CETP family, C-terminal domain|PF01273:LBP / BPI / CETP family, N-terminal domain	-
MGP_C57BL6NJ_G0031721	70.5624	57.1855	402.637	405.607	63.874	404.122	-2.66321	8.91323e-12	4.24025e-10	Iffo1	6	131854088	131871351	+	5691	protein_coding	NA && -	-
MGP_C57BL6NJ_G0002884	166.886	146.475	689.583	942.967	156.68	816.275	-2.38173	9.1814e-12	4.34813e-10	Dnm3os	1	173188107	173196042	+	7936	antisense	NA && -	-
MGP_C57BL6NJ_G0016387	3.36011	6.01953	130.265	141.163	4.68982	135.714	-4.84067	1.25604e-11	5.85428e-10	Slc40a1	1	46869053	46888658	-	9000	protein_coding	NA && -	-
MGP_C57BL6NJ_G0016396	33.6011	7.02279	359.822	236.212	20.312	298.017	-3.89003	1.52544e-11	7.02038e-10	Stat1	1	53800977	53842750	+	7105	protein_coding	NA && -	STAT
MGP_C57BL6NJ_G0022353	964.353	378.227	3687.5	5328.42	671.29	4507.96	-2.74813	2.04117e-11	9.22045e-10	Ly6a	15	77640166	77645837	-	1205	protein_coding	NA && PF00021:u-PAR/Ly-6 domain	-
MGP_C57BL6NJ_G0027157	424.494	384.247	1499.41	2061.92	404.371	1780.66	-2.13883	2.42869e-11	1.08706e-09	Trp53inp2	2	164890197	164900576	+	5257	protein_coding	NA && -	-
MGP_C57BL6NJ_G0032013	292.33	181.589	1278.96	1104.83	236.96	1191.9	-2.33194	2.69365e-11	1.19835e-09	Ssc5d	7	1943384	1963621	+	4284	protein_coding	NA && PF00530:Scavenger receptor cysteine-rich domain	-
MGP_C57BL6NJ_G0022084	0	2.00651	295.145	130.811	1.00326	212.978	-7.66181	3.24546e-11	1.43514e-09	Itgbl1	14	126263365	126567189	+	4229	protein_coding	NA && PF07974:EGF-like domain	-
MGP_C57BL6NJ_G0028285	286.73	212.69	1049.41	1240.35	249.71	1144.88	-2.19775	3.88225e-11	1.70135e-09	Elovl6	3	136930382	137046029	+	6054	protein_coding	NA && PF01151:GNS1/SUR4 family	-
MGP_C57BL6NJ_G0024446	701.144	606.969	2999.73	2330.12	654.057	2664.93	-2.02683	4.24907e-11	1.84503e-09	Eif2ak2	17	84669649	84701328	-	5113	protein_coding	NA && -	-
MGP_C57BL6NJ_G0018019	131.044	40.1302	663.166	788.629	85.5873	725.897	-3.089	4.26038e-11	1.84503e-09	Igf1	10	91907890	91987972	+	9901	protein_coding	NA && PF00049:Insulin/IGF/Relaxin family	-
MGP_C57BL6NJ_G0016899	22.4008	27.0879	166.702	374.552	24.7443	270.627	-3.44875	5.32595e-11	2.27297e-09	Prelp	1	142567116	142578224	-	3615	protein_coding	NA && -	-
MGP_C57BL6NJ_G0036484	963.233	1127.66	3614.62	4574.61	1045.45	4094.62	-1.96945	5.99626e-11	2.52238e-09	Slc16a2	X	103327736	103456697	-	4263	protein_coding	NA && PF07690:Major Facilitator Superfamily	-
MGP_C57BL6NJ_G0027666	2023.91	669.171	9874.62	8434.94	1346.54	9154.78	-2.76563	7.33289e-11	3.05836e-09	Igsf10	3	60336872	60370303	-	10150	protein_coding	NA && PF07679:Immunoglobulin I-set domain|PF13855:Leucine rich repeat|PF13927:Immunoglobulin domain	-
MGP_C57BL6NJ_G0035381	460.336	265.863	1504.88	2444	363.099	1974.44	-2.44387	7.36538e-11	3.06321e-09	Loxl1	9	59185515	59216805	-	3338	protein_coding	NA && -	-
MGP_C57BL6NJ_G0034829	19.0406	32.1042	200.407	281.384	25.5724	240.896	-3.22949	7.40166e-11	3.0696e-09	Trpc6	9	5635563	5770769	+	3029	protein_coding	NA && PF00520:Ion transport protein|PF12796:Ankyrin repeats (3 copies)|PF08344:Transient receptor ion channel II	-
MGP_C57BL6NJ_G0019001	359.532	350.136	1415.6	1393.75	354.834	1404.68	-1.98509	7.56982e-11	3.13049e-09	Eno3	11	73360538	73365860	+	1739	protein_coding	NA && PF00113:Enolase, C-terminal TIM barrel domain|PF03952:Enolase, N-terminal domain	-
MGP_C57BL6NJ_G0019245	34.7212	24.0781	190.387	371.728	29.3996	281.058	-3.26055	8.12658e-11	3.34191e-09	Ccl9	11	87518258	87523975	-	3045	protein_coding	NA && PF00048:Small cytokines (intecrine/chemokine), interleukin-8 like	-
MGP_C57BL6NJ_G0022688	30.241	30.0977	217.715	264.445	30.1693	241.08	-2.99831	8.89541e-11	3.60756e-09	Rapgef3	15	103089182	103112484	-	6049	protein_coding	NA && PF00027:Cyclic nucleotide-binding domain|PF00617:RasGEF domain|PF00618:RasGEF N-terminal motif|PF00610:Domain found in Dishevelled, Egl-10, and Pleckstrin (DEP)	-
MGP_C57BL6NJ_G0019555	29.121	80.2604	491.909	404.666	54.6907	448.288	-3.02883	9.87329e-11	3.97122e-09	Dhx58	11	106674820	106684229	-	3272	protein_coding	NA && PF18119:RIG-I receptor C-terminal domain|PF04851:Type III restriction enzyme, res subunit|PF00271:Helicase conserved C-terminal domain|PF11648:C-terminal domain of RIG-I	-
MGP_C57BL6NJ_G0033053	861.309	491.595	2846.7	3490.48	676.452	3168.59	-2.22836	1.14358e-10	4.56221e-09	Ucp2	7	107303753	107312436	+	6989	protein_coding	NA && -	-
MGP_C57BL6NJ_G0027660	13.4405	9.0293	143.018	162.808	11.2349	152.913	-3.77362	1.3611e-10	5.37158e-09	Med12l	3	60008215	60338819	+	12763	protein_coding	NA && -	-
MGP_C57BL6NJ_G0022230	43.6815	35.1139	264.173	279.502	39.3977	271.838	-2.78878	1.90454e-10	7.41659e-09	Rspo2	15	43207819	43365253	-	2816	protein_coding	NA && PF15913:Furin-like repeat, cysteine-rich	-
MGP_C57BL6NJ_G0020475	5.60019	2.00651	103.847	134.575	3.80335	119.211	-4.99466	2.00144e-10	7.7733e-09	D430019H16Rik	12	110646266	110683199	+	5786	protein_coding	NA && -	-
MGP_C57BL6NJ_G0019874	861.309	1287.18	8939.08	3719.17	1074.24	6329.12	-2.55851	2.10576e-10	8.13544e-09	Rnf213	11	127549596	127657623	+	17065	protein_coding	NA && -	-
MGP_C57BL6NJ_G0016809	202.727	156.508	891.813	736.869	179.617	814.341	-2.18177	2.27479e-10	8.74244e-09	Steap3	1	127659928	127742057	-	5417	protein_coding	NA && -	-
MGP_C57BL6NJ_G0031150	714.584	1661.39	5523.04	7638.78	1187.99	6580.91	-2.46938	2.61381e-10	9.99307e-09	Tmem176a	6	48945697	48953781	+	3810	protein_coding	NA && -	-
MGP_C57BL6NJ_G0026300	277.769	228.742	911.853	1483.15	253.256	1197.5	-2.2418	3.0055e-10	1.13429e-08	Pde1a	2	82770020	83087072	-	5971	protein_coding	NA && -	-
MGP_C57BL6NJ_G0025783	100.803	220.716	775.212	1209.29	160.76	992.253	-2.62349	3.1567e-10	1.18526e-08	Plxdc2	2	14290723	14707044	+	2884	protein_coding	NA && -	-
MGP_C57BL6NJ_G0017533	49.2817	67.2181	319.741	382.08	58.2499	350.911	-2.58821	3.23894e-10	1.21303e-08	Fam26e	10	33351017	33356184	-	1786	protein_coding	NA && PF14798:Calcium homeostasis modulator	-
MGP_C57BL6NJ_G0017545	84.0028	114.371	460.937	564.651	99.187	512.794	-2.36831	3.36763e-10	1.25483e-08	Lama4	10	38606484	38763013	+	12068	protein_coding	NA && PF06009:Laminin Domain II|PF02210:Laminin G domain|PF00053:Laminin EGF domain|PF06008:Laminin Domain I	-
MGP_C57BL6NJ_G0017791	484.976	646.096	2070.57	2309.42	565.536	2190	-1.95278	3.5721e-10	1.32429e-08	Adarb1	10	80321349	80453812	-	11272	protein_coding	NA && -	-
novel.421	8.9603	7.02279	77.4301	266.327	7.99154	171.878	-4.43059	3.83523e-10	1.4147e-08	-	2	133573331	133588800	+	4453	-	- && - && -	-
MGP_C57BL6NJ_G0030245	2406.96	5802.83	17115.7	36140.5	4104.89	26628.1	-2.69743	4.0492e-10	1.48333e-08	Spp1	5	110463135	110469067	+	1648	protein_coding	NA && PF00865:Osteopontin	-
MGP_C57BL6NJ_G0032896	673.143	959.112	2911.37	3493.31	816.127	3202.34	-1.97188	4.87572e-10	1.76306e-08	Man2a2	7	85544961	85579353	-	9928	protein_coding	NA && -	-
MGP_C57BL6NJ_G0024572	500.657	469.523	1714.39	1809.71	485.09	1762.05	-1.86105	5.09636e-10	1.83381e-08	Zfp521	18	11490638	11783121	-	6152	protein_coding	NA && PF13912:C2H2-type zinc finger	zf-C2H2
MGP_C57BL6NJ_G0026860	43.6815	35.1139	199.496	466.778	39.3977	333.137	-3.08147	5.4429e-10	1.94895e-08	Atp8b4	2	133658813	133850550	-	6661	protein_coding	NA && -	-
MGP_C57BL6NJ_G0021936	210.567	375.217	1273.5	1465.27	292.892	1369.38	-2.22379	5.66287e-10	2.01788e-08	Pdlim2	14	67704893	67719262	-	3988	protein_coding	NA && -	-
MGP_C57BL6NJ_G0023260	969.953	540.754	2907.73	4121.95	755.354	3514.84	-2.21873	5.90365e-10	2.09351e-08	Ccdc80	16	44860946	44898904	+	4140	protein_coding	NA && PF13778:Domain of unknown function (DUF4174)	-
MGP_C57BL6NJ_G0018462	530.898	610.982	1893.85	2409.18	570.94	2151.51	-1.91369	6.03717e-10	2.13057e-08	Lgalsl	11	19227849	19235329	-	4115	protein_coding	NA && PF00337:Galactoside-binding lectin	-
MGP_C57BL6NJ_G0022427	11.2004	12.0391	176.723	120.459	11.6197	148.591	-3.67568	6.27686e-10	2.1993e-08	Apol6	15	80055893	80067466	+	4366	protein_coding	NA && PF05461:Apolipoprotein L	-
MGP_C57BL6NJ_G0019230	52.6418	73.2376	423.588	318.087	62.9397	370.837	-2.55641	6.33423e-10	2.21412e-08	Slfn8	11	86794627	86852053	-	3922	protein_coding	NA && PF09848:Uncharacterized conserved protein (DUF2075)|PF04326:Putative DNA-binding domain	-
MGP_C57BL6NJ_G0026158	534.258	520.689	1762.67	2074.15	527.474	1918.41	-1.86277	6.63684e-10	2.3089e-08	Galnt13	2	55447759	56200475	+	7864	protein_coding	NA && -	-
MGP_C57BL6NJ_G0019146	1308.2	1052.41	3935.27	4443.8	1180.31	4189.54	-1.8278	7.28204e-10	2.51775e-08	Myo18a	11	81181004	81290707	+	14851	protein_coding	NA && -	-
MGP_C57BL6NJ_G0032979	103.043	74.2409	383.507	625.821	88.6422	504.664	-2.51094	7.28864e-10	2.51775e-08	Prss23	7	95481024	95490823	-	3226	protein_coding	NA && PF00089:Trypsin	-
novel.333	31.3611	4.01302	291.502	217.39	17.687	254.446	-3.86388	7.45159e-10	2.556e-08	-	17	13009400	13020592	-	11193	-	- && sp|P11369|LORF2_MOUSE LINE-1 retrotransposable element ORF2 protein OS=Mus musculus OX=10090 GN=Pol PE=1 SV=2 && -	-
MGP_C57BL6NJ_G0020458	4.48015	11.0358	120.244	140.222	7.75798	130.233	-4.05274	8.88825e-10	3.02757e-08	MGP_C57BL6NJ_G0020458	12	109344317	109350424	+	2057	protein_coding	NA && -	-
MGP_C57BL6NJ_G0034830	5.60019	2.00651	83.8067	144.927	3.80335	114.367	-4.93376	9.5273e-10	3.23774e-08	Pgr	9	5979458	6053361	+	8554	protein_coding	NA && PF02161:Progesterone receptor|PF00104:Ligand-binding domain of nuclear hormone receptor|PF00105:Zinc finger, C4 type (two domains)	ESR-like
MGP_C57BL6NJ_G0027505	16.8006	44.1432	217.715	332.203	30.4719	274.959	-3.16503	1.04428e-09	3.52439e-08	Cyp7b1	3	16256974	16448362	-	2166	protein_coding	NA && PF00067:Cytochrome P450	-
MGP_C57BL6NJ_G0016358	509.617	444.442	1619.66	1837	477.03	1728.33	-1.85747	1.15571e-09	3.88259e-08	Il1rl1	1	40833047	40872838	+	6894	protein_coding	NA && -	-
MGP_C57BL6NJ_G0027842	278.889	306.996	1130.48	1064.37	292.943	1097.42	-1.90516	1.39878e-09	4.64602e-08	Thbs3	3	92800218	92813045	+	4823	protein_coding	NA && -	-
MGP_C57BL6NJ_G0029731	803.067	1042.38	2933.23	4131.36	922.725	3532.3	-1.93638	1.52419e-09	5.03979e-08	Hgf	5	15178008	15249275	+	7148	protein_coding	NA && PF00051:Kringle domain|PF00089:Trypsin|PF00024:PAN domain	-
MGP_C57BL6NJ_G0036061	8.9603	12.0391	142.107	126.105	10.4997	134.106	-3.66983	1.6007e-09	5.28086e-08	Srpx	X	4850623	4933353	-	2652	protein_coding	NA && PF13778:Domain of unknown function (DUF4174)|PF00084:Sushi repeat (SCR repeat)|PF02494:HYR domain	-
MGP_C57BL6NJ_G0040331	54.8819	58.1888	470.046	250.328	56.5353	360.187	-2.67131	2.13126e-09	6.98415e-08	MGP_C57BL6NJ_G0040331	12	109328485	109334287	+	1274	transcribed_unprocessed_pseudogene	NA && -	-
MGP_C57BL6NJ_G0020442	3.36011	19.0618	129.354	222.096	11.211	175.725	-3.94979	2.14012e-09	6.99757e-08	Ifi27l2a	12	108391002	108392515	-	463	protein_coding	NA && PF06140:Interferon-induced 6-16 family	-
MGP_C57BL6NJ_G0026737	138.885	115.374	493.731	662.523	127.13	578.127	-2.1859	2.3315e-09	7.57273e-08	Bmf	2	125228579	125251081	-	5252	protein_coding	NA && -	-
MGP_C57BL6NJ_G0027594	425.614	196.638	1668.85	1392.8	311.126	1530.83	-2.30012	2.70144e-09	8.73564e-08	Fat4	3	38449647	38587274	+	17165	protein_coding	NA && PF00008:EGF-like domain|PF02210:Laminin G domain|PF07645:Calcium-binding EGF domain|PF00028:Cadherin domain	-
MGP_C57BL6NJ_G0022183	112.004	237.771	716.001	1329.75	174.888	1022.88	-2.54616	3.10263e-09	9.90211e-08	Matn2	15	33849730	33992242	+	3583	protein_coding	NA && PF14670:Coagulation Factor Xa inhibitory site|PF10393:Trimeric coiled-coil oligomerisation domain of matrilin|PF00092:von Willebrand factor type A domain	-
MGP_C57BL6NJ_G0022691	145.605	140.456	575.716	601.353	143.03	588.534	-2.04097	3.21065e-09	1.02246e-07	Vdr	15	103202444	103263366	-	5650	protein_coding	NA && -	THR-like
MGP_C57BL6NJ_G0027774	180.326	71.2311	638.571	853.564	125.779	746.067	-2.57145	3.51983e-09	1.11128e-07	Mab21l2	3	89801451	89805449	-	3045	protein_coding	NA && PF03281:Mab-21 protein	-
MGP_C57BL6NJ_G0030326	966.593	682.213	3228.38	2760.2	824.403	2994.29	-1.86117	3.56396e-09	1.1228e-07	Ttc28	5	117820856	118260782	+	12315	protein_coding	NA && -	-
MGP_C57BL6NJ_G0036765	174.726	185.602	660.433	768.866	180.164	714.65	-1.98763	3.64263e-09	1.14513e-07	Mid1	X	172768024	173079336	+	6070	protein_coding	NA && PF00622:SPRY domain|PF18568:TRIM C-terminal subgroup One Signature domain|PF13445:RING-type zinc-finger|PF00643:B-box zinc finger|PF00041:Fibronectin type III domain|PF13765:SPRY-associated domain	-
MGP_C57BL6NJ_G0035550	13.4405	16.0521	140.285	152.456	14.7463	146.37	-3.30843	4.20898e-09	1.30915e-07	Gsta4	9	80769833	80787193	+	957	protein_coding	NA && PF02798:Glutathione S-transferase, N-terminal domain|PF14497:Glutathione S-transferase, C-terminal domain	-
MGP_C57BL6NJ_G0032712	33.6011	46.1497	231.379	268.209	39.8754	249.794	-2.64406	4.49449e-09	1.38041e-07	Plekha4	7	48071024	48104167	+	4187	protein_coding	NA && PF00169:PH domain	-
MGP_C57BL6NJ_G0030246	3827.17	1681.46	13497.4	11765.4	2754.31	12631.4	-2.19743	5.26539e-09	1.59713e-07	Pkd2	5	110489951	110537736	+	10169	protein_coding	NA && PF18109:Ferredoxin I 4Fe-4S cluster domain|PF08016:Polycystin cation channel	-
MGP_C57BL6NJ_G0029302	125.444	86.2799	457.293	523.243	105.862	490.268	-2.21335	5.46642e-09	1.65129e-07	Smpdl3b	4	139787754	139813587	-	2006	protein_coding	NA && PF00149:Calcineurin-like phosphoesterase	-
MGP_C57BL6NJ_G0017684	47.0416	60.1953	319.741	267.268	53.6184	293.504	-2.45063	7.41732e-09	2.21328e-07	H2afy2	10	63307372	63356124	-	2175	protein_coding	NA && PF00125:Core histone H2A/H2B/H3/H4|PF01661:Macro domain|PF16211:C-terminus of histone H2A	-
novel.764	378.573	645.093	1996.79	2023.33	511.833	2010.06	-1.97274	7.46052e-09	2.22166e-07	-	LVXM01047637.1	1	20133	-	3780	-	- && sp|P09671|SODM_MOUSE Superoxide dismutase [Mn], mitochondrial OS=Mus musculus OX=10090 GN=Sod2 PE=1 SV=3 && PF02777:Iron/manganese superoxide dismutases, C-terminal domain	-
MGP_C57BL6NJ_G0028922	155.685	283.921	831.69	1216.82	219.803	1024.26	-2.21871	8.51147e-09	2.51422e-07	Pde4b	4	106295566	106880648	+	10560	protein_coding	NA && PF18100:Phosphodiesterase 4 upstream conserved regions (UCR)|PF00233:3'5'-cyclic nucleotide phosphodiesterase	-
MGP_C57BL6NJ_G0020490	253.129	406.318	1234.33	1366.45	329.723	1300.39	-1.97858	8.58325e-09	2.53033e-07	Eml1	12	113889055	114080552	+	7282	protein_coding	NA && -	-
novel.18	6.72023	1.00326	76.5192	134.575	3.86174	105.547	-4.80764	9.00004e-09	2.64259e-07	-	1	126862069	126867185	+	4454	-	- && - && -	-
MGP_C57BL6NJ_G0027756	160.165	207.674	680.474	767.925	183.92	724.199	-1.97628	9.09253e-09	2.66442e-07	Tlr2	3	86842477	86847972	-	3014	protein_coding	NA && PF13855:Leucine rich repeat|PF01582:TIR domain	-
MGP_C57BL6NJ_G0017760	125.444	213.693	724.199	757.573	169.569	740.886	-2.12548	9.11886e-09	2.66681e-07	Gstt1	10	78657014	78673090	-	1528	protein_coding	NA && PF00043:Glutathione S-transferase, C-terminal domain|PF02798:Glutathione S-transferase, N-terminal domain	-
MGP_C57BL6NJ_G0031424	4284.15	3103.07	11982.5	12216.2	3693.61	12099.4	-1.71192	9.73367e-09	2.84095e-07	Antxr1	6	90861004	91065796	-	9533	protein_coding	NA && -	-
MGP_C57BL6NJ_G0036246	173.606	271.882	961.044	850.74	222.744	905.892	-2.02263	9.91138e-09	2.88708e-07	Arhgef6	X	53947549	54058527	-	8540	protein_coding	NA && PF16523:betaPIX coiled coil|PF14604:Variant SH3 domain|PF16615:Unstructured region one on RhoGEF 6 and 7|PF16614:Unstructured region two on RhoGEF 6 and 7|PF00169:PH domain|PF00307:Calponin homology (CH) domain|PF00621:RhoGEF domain	-
MGP_C57BL6NJ_G0025474	291.21	403.309	1319.04	1211.18	347.259	1265.11	-1.86445	1.10468e-08	3.17374e-07	Ifit2	19	34249436	34281932	+	3927	protein_coding	NA && PF14559:Tetratricopeptide repeat	-
novel.17	17.9206	8.02604	141.196	138.339	12.9733	139.768	-3.44121	1.14208e-08	3.27478e-07	-	1	126851654	126860179	+	8526	-	- && - && -	-
MGP_C57BL6NJ_G0026197	187.046	155.505	734.22	608.882	171.275	671.551	-1.97199	1.24555e-08	3.53009e-07	MGP_C57BL6NJ_G0026197	2	67190300	67314136	-	12227	protein_coding	NA && PF11933:Cytoplasmic domain of voltage-gated Na+ ion channel|PF06512:Sodium ion transport-associated|PF00520:Ion transport protein	-
MGP_C57BL6NJ_G0030231	417.774	496.611	1584.13	1470.91	457.193	1527.52	-1.73999	1.52248e-08	4.24129e-07	MGP_C57BL6NJ_G0030231	5	109343117	109524871	+	12112	protein_coding	NA && -	-
MGP_C57BL6NJ_G0028217	498.417	1170.8	3281.21	4586.85	834.608	3934.03	-2.23629	1.60828e-08	4.45374e-07	Col11a1	3	120084719	120303809	+	12728	protein_coding	NA && -	-
MGP_C57BL6NJ_G0028552	257.609	662.148	2673.62	1957.46	459.879	2315.54	-2.33107	1.69501e-08	4.64262e-07	Ddx58	4	39493978	39534578	-	6784	protein_coding	NA && -	-
MGP_C57BL6NJ_G0021446	986.753	788.558	2846.7	2850.54	887.656	2848.62	-1.68244	1.70515e-08	4.6617e-07	Dlg5	14	17599772	17724568	-	8491	protein_coding	NA && -	-
MGP_C57BL6NJ_G0034321	794.107	812.637	2245.47	3263.68	803.372	2754.58	-1.77764	1.83757e-08	4.99581e-07	Rnf150	8	86878017	87127555	+	9685	protein_coding	NA && -	-
MGP_C57BL6NJ_G0028171	3042.02	2531.21	8727.74	8287.19	2786.62	8507.46	-1.61029	1.88022e-08	5.1023e-07	Csf1	3	113333300	113353186	-	5281	protein_coding	NA && -	-
MGP_C57BL6NJ_G0020810	384.173	227.739	1176.03	1215.88	305.956	1195.95	-1.96792	2.07597e-08	5.59217e-07	Gmds	13	30770598	31332345	-	3323	protein_coding	NA && PF16363:GDP-mannose 4,6 dehydratase	-
MGP_C57BL6NJ_G0025929	409.934	514.67	1562.27	1523.62	462.302	1542.94	-1.73834	2.09255e-08	5.61576e-07	Sardh	2	26014924	26076894	-	5432	protein_coding	NA && PF16350:FAD dependent oxidoreductase central domain|PF01571:Aminomethyltransferase folate-binding domain|PF08669:Glycine cleavage T-protein C-terminal barrel domain|PF01266:FAD dependent oxidoreductase	-
MGP_C57BL6NJ_G0024055	255.369	458.488	1250.72	1741.95	356.928	1496.34	-2.06668	2.09492e-08	5.61576e-07	Flot1	17	37489297	37498848	+	2893	protein_coding	NA && PF01145:SPFH domain / Band 7 family|PF15975:Flotillin	-
MGP_C57BL6NJ_G0033699	1460.53	3357.89	9717.02	11200.8	2409.21	10458.9	-2.1179	2.21476e-08	5.91179e-07	Ifitm3	7	151507517	151508701	-	678	protein_coding	NA && PF04505:Interferon-induced transmembrane protein	-
MGP_C57BL6NJ_G0023391	630.581	362.175	1632.41	2475.99	496.378	2054.2	-2.04973	2.31322e-08	6.15226e-07	Adamts5	16	89302262	89353313	-	7970	protein_coding	NA && PF01421:Reprolysin (M12B) family zinc metalloprotease|PF00090:Thrombospondin type 1 domain|PF01562:Reprolysin family propeptide|PF05986:ADAM-TS Spacer 1|PF17771:ADAM cysteine-rich domain	-
MGP_C57BL6NJ_G0017826	1.12004	5.01628	61.0331	132.693	3.06816	96.863	-4.9491	2.56241e-08	6.77816e-07	Slc1a6	10	82035562	82065463	+	2089	protein_coding	NA && PF00375:Sodium:dicarboxylate symporter family	-
MGP_C57BL6NJ_G0016382	147.845	208.677	668.632	715.224	178.261	691.928	-1.95531	2.61648e-08	6.88397e-07	Gulp1	1	45339235	45598586	+	3758	protein_coding	NA && PF00640:Phosphotyrosine interaction domain (PTB/PID)	-
MGP_C57BL6NJ_G0029700	422.254	133.433	1631.5	1449.27	277.844	1540.38	-2.47259	2.67956e-08	7.01883e-07	Fzd1	5	1976097	1980293	-	4197	protein_coding	NA && PF01534:Frizzled/Smoothened family membrane region|PF01392:Fz domain	-
MGP_C57BL6NJ_G0035769	21.2807	27.0879	231.379	138.339	24.1843	184.859	-2.93182	2.76131e-08	7.20049e-07	Uba7	9	112863333	112871888	+	6692	protein_coding	NA && -	-
MGP_C57BL6NJ_G0029662	801.947	787.555	2361.16	2480.7	794.751	2420.93	-1.607	3.35817e-08	8.63783e-07	Mxra8	4	165885196	165891504	+	2699	protein_coding	NA && PF07686:Immunoglobulin V-set domain	-
MGP_C57BL6NJ_G0024356	227.368	273.889	775.212	1100.13	250.628	937.67	-1.90293	3.35958e-08	8.63783e-07	Slc25a23	17	61059906	61092512	-	5294	protein_coding	NA && -	-
MGP_C57BL6NJ_G0033016	69.4424	134.436	419.944	606.999	101.939	513.472	-2.32956	3.37599e-08	8.65482e-07	Myo7a	7	104685063	104758946	-	8522	protein_coding	NA && PF00784:MyTH4 domain|PF00373:FERM central domain|PF00063:Myosin head (motor domain)|PF00612:IQ calmodulin-binding motif	-
MGP_C57BL6NJ_G0034656	533.138	223.726	1658.83	1789	378.432	1723.91	-2.18876	3.37798e-08	8.65482e-07	Maf	8	122752795	122777709	-	8241	protein_coding	NA && PF08383:Maf N-terminal region|PF03131:bZIP Maf transcription factor	TF_bZIP
MGP_C57BL6NJ_G0020951	101.923	142.462	521.97	482.776	122.193	502.373	-2.03798	3.69434e-08	9.3835e-07	Cplx2	13	55410671	55423062	+	4769	protein_coding	NA && -	-
MGP_C57BL6NJ_G0032972	25.7609	31.1009	143.929	266.327	28.4309	205.128	-2.8488	3.77809e-08	9.56314e-07	Nox4	7	93136522	93291004	+	8419	protein_coding	NA && PF01794:Ferric reductase like transmembrane component	-
MGP_C57BL6NJ_G0021157	85.1229	27.0879	359.822	374.552	56.1054	367.187	-2.7165	4.03518e-08	1.01963e-06	Erap1	13	77691087	77744498	+	4007	protein_coding	NA && PF17900:Peptidase M1 N-terminal domain|PF01433:Peptidase family M1 domain|PF11838:ERAP1-like C-terminal domain	-
MGP_C57BL6NJ_G0033583	103.043	79.2571	447.273	355.73	91.1503	401.501	-2.14073	4.12681e-08	1.03936e-06	Fgfr2	7	139863465	139977551	-	6865	protein_coding	NA && -	-
MGP_C57BL6NJ_G0031752	982.273	410.331	3457.03	2777.14	696.302	3117.08	-2.16308	4.12744e-08	1.03936e-06	Tspan11	6	134866603	134937356	+	5326	protein_coding	NA && PF00335:Tetraspanin family	-
MGP_C57BL6NJ_G0022744	24.6408	17.0553	143.018	173.16	20.8481	158.089	-2.92723	4.78416e-08	1.19044e-06	Aqp5	15	105233774	105237754	+	1730	protein_coding	NA && PF00230:Major intrinsic protein	-
MGP_C57BL6NJ_G0027741	36.9613	46.1497	205.873	258.798	41.5555	232.336	-2.48095	4.94632e-08	1.22736e-06	Ctso	3	84833066	84858414	+	5123	protein_coding	NA && PF00112:Papain family cysteine protease	-
MGP_C57BL6NJ_G0019185	633.941	568.846	1783.63	1933.93	601.394	1858.78	-1.62814	5.27368e-08	1.30342e-06	Ksr1	11	82549855	82690633	-	7745	protein_coding	NA && PF13543:SAM like domain present in kinase suppressor RAS 1|PF07714:Protein tyrosine kinase	-
MGP_C57BL6NJ_G0034476	870.27	564.833	2370.27	2499.52	717.551	2434.9	-1.76319	5.47878e-08	1.34956e-06	Kifc3	8	100067761	100104270	-	3593	protein_coding	NA && PF00225:Kinesin motor domain	-
MGP_C57BL6NJ_G0027379	640.662	534.735	1653.36	2244.49	587.698	1948.92	-1.72976	5.68723e-08	1.39389e-06	Pmepa1	2	184649844	184705370	-	4913	protein_coding	NA && -	-
MGP_C57BL6NJ_G0021756	349.452	475.543	1411.96	1332.58	412.497	1372.27	-1.7335	6.57839e-08	1.59896e-06	Irf9	14	52134307	52140772	+	5386	protein_coding	NA && -	-
MGP_C57BL6NJ_G0019594	47.0416	67.2181	338.871	246.564	57.1298	292.717	-2.35471	6.78155e-08	1.6429e-06	Ifi35	11	107591139	107601379	+	1727	protein_coding	NA && PF07292:Nmi/IFP 35 domain (NID)|PF07334:Interferon-induced 35 kDa protein (IFP 35) N-terminus	-
MGP_C57BL6NJ_G0035182	170.246	169.55	563.873	660.641	169.898	612.257	-1.84944	7.17864e-08	1.73054e-06	Thy1	9	43769626	43774846	+	1767	protein_coding	NA && PF00047:Immunoglobulin domain	-
novel.546	109.764	56.1823	373.486	436.663	82.973	405.075	-2.29099	7.2738e-08	1.74774e-06	-	5	110484672	110489948	-	4452	-	- && sp|P46935|NEDD4_MOUSE E3 ubiquitin-protein ligase NEDD4 OS=Mus musculus OX=10090 GN=Nedd4 PE=1 SV=3 && -	-
MGP_C57BL6NJ_G0024517	740.345	790.565	2218.14	2337.65	765.455	2277.9	-1.57322	7.73862e-08	1.85336e-06	Ston1	17	95299776	95372086	+	4521	protein_coding	NA && PF00928:Adaptor complexes medium subunit family	-
MGP_C57BL6NJ_G0023304	12.3204	14.0456	128.443	114.812	13.183	121.628	-3.20379	8.29393e-08	1.98311e-06	Abi3bp	16	57174692	57411109	+	5957	protein_coding	NA && PF00041:Fibronectin type III domain	-
MGP_C57BL6NJ_G0031544	103.043	107.348	320.652	793.334	105.196	556.993	-2.40424	8.45152e-08	2.01751e-06	Lmcd1	6	117737254	117794157	+	1730	protein_coding	NA && PF06297:PET Domain|PF00412:LIM domain	-
MGP_C57BL6NJ_G0017454	4.48015	1.00326	81.0739	79.9922	2.7417	80.533	-4.91023	8.64524e-08	2.0604e-06	Pde7b	10	18595513	18942529	-	7232	protein_coding	NA && PF00233:3'5'-cyclic nucleotide phosphodiesterase	-
MGP_C57BL6NJ_G0025755	12.3204	4.01302	66.4988	186.335	8.16672	126.417	-3.96821	8.97721e-08	2.1326e-06	Itih5	2	7699693	7808299	+	7900	protein_coding	NA && PF00092:von Willebrand factor type A domain|PF06668:Inter-alpha-trypsin inhibitor heavy chain C-terminus|PF08487:Vault protein inter-alpha-trypsin domain	-
MGP_C57BL6NJ_G0022058	228.488	418.357	1237.06	1226.23	323.423	1231.65	-1.9279	9.55173e-08	2.25448e-06	Dzip1	14	121014344	121065851	-	3274	protein_coding	NA && PF13815:Iguana/Dzip1-like DAZ-interacting protein N-terminal	-
MGP_C57BL6NJ_G0028478	197.127	176.573	667.721	630.527	186.85	649.124	-1.79707	9.93742e-08	2.34175e-06	Runx1t1	4	10970957	11137072	+	7998	protein_coding	NA && PF01753:MYND finger|PF08788:NHR2 domain like|PF07531:NHR1 homology to TAF	-
MGP_C57BL6NJ_G0024833	594.74	357.159	1586.86	1784.3	475.949	1685.58	-1.82512	1.00922e-07	2.37062e-06	Hsd17b4	18	50791887	50871693	+	3404	protein_coding	NA && PF01575:MaoC like domain|PF02036:SCP-2 sterol transfer family|PF00106:short chain dehydrogenase	-
MGP_C57BL6NJ_G0030328	98.5633	56.1823	451.827	309.617	77.3728	380.722	-2.3021	1.01645e-07	2.38378e-06	Mn1	5	118391570	118434052	+	6936	protein_coding	NA && -	-
MGP_C57BL6NJ_G0030219	75.0425	251.817	609.421	1671.37	163.43	1140.39	-2.80067	1.02297e-07	2.39525e-06	Plac8	5	106289237	106309155	-	1592	protein_coding	NA && PF04749:PLAC8 family	-
MGP_C57BL6NJ_G0016499	418.894	256.833	1113.17	1344.81	337.864	1228.99	-1.86393	1.04237e-07	2.43291e-06	Idh1	1	67879085	67910344	-	2771	protein_coding	NA && -	-
MGP_C57BL6NJ_G0031192	12.3204	1.00326	92.0052	136.457	6.66184	114.231	-4.1299	1.04764e-07	2.44134e-06	Tril	6	54326715	54332077	-	5363	protein_coding	NA && PF13855:Leucine rich repeat	-
MGP_C57BL6NJ_G0018250	198.247	554.8	1946.68	1641.25	376.523	1793.97	-2.25114	1.07677e-07	2.50524e-06	Stat2	10	136461565	136490450	+	4445	protein_coding	NA && PF02865:STAT protein, protein interaction domain|PF02864:STAT protein, DNA binding domain|PF01017:STAT protein, all-alpha domain|PF00017:SH2 domain|PF12188:Signal transducer and activator of transcription 2 C terminal	STAT
MGP_C57BL6NJ_G0016595	8.9603	8.02604	162.148	66.817	8.49317	114.482	-3.75494	1.08519e-07	2.52083e-06	Scg2	1	83324087	83329538	-	2515	protein_coding	NA && PF01271:Granin (chromogranin or secretogranin)	-
MGP_C57BL6NJ_G0031910	339.372	371.204	1181.49	1066.25	355.288	1123.87	-1.66122	1.09522e-07	2.5401e-06	Ldhb	6	151328683	151347760	-	1625	protein_coding	NA && PF00056:lactate/malate dehydrogenase, NAD binding domain|PF02866:lactate/malate dehydrogenase, alpha/beta C-terminal domain	-
MGP_C57BL6NJ_G0031865	798.587	687.23	2375.74	2095.79	742.908	2235.77	-1.58972	1.1073e-07	2.56409e-06	Atf7ip	6	144813777	144917932	+	20524	protein_coding	NA && PF16788:ATF-interacting protein binding domain|PF16794:Fibronectin-III type domain	-
MGP_C57BL6NJ_G0021891	315.851	285.928	911.853	1024.84	300.889	968.347	-1.68654	1.27086e-07	2.92438e-06	Scara3	14	63353144	63388277	-	3405	protein_coding	NA && -	-
MGP_C57BL6NJ_G0023949	670.903	1167.79	2949.63	3478.25	919.346	3213.94	-1.80522	1.29466e-07	2.96518e-06	Tapbp	17	35122040	35131950	+	3230	protein_coding	NA && -	-
MGP_C57BL6NJ_G0022456	245.288	427.387	1140.5	1348.57	336.337	1244.54	-1.88652	1.34095e-07	3.05691e-06	C1qtnf6	15	81821430	81827709	-	2402	protein_coding	NA && -	-
MGP_C57BL6NJ_G0031666	227.368	395.282	976.53	1502.91	311.325	1239.72	-1.99242	1.3538e-07	3.08142e-06	Apobec1	6	128972272	129001738	-	2702	protein_coding	NA && PF18774:APOBEC4-like -AID/APOBEC-deaminase	-
MGP_C57BL6NJ_G0034359	99.6834	62.2018	329.761	397.138	80.9426	363.449	-2.16949	1.44327e-07	3.2749e-06	Cacna1a	8	88553426	88830941	+	11363	protein_coding	NA && PF08763:Voltage gated calcium channel IQ domain|PF00520:Ion transport protein|PF16905:Voltage-dependent L-type calcium channel, IQ-associated	-
MGP_C57BL6NJ_G0025942	231.848	574.865	1624.21	1896.28	403.356	1760.25	-2.12452	1.45938e-07	3.30425e-06	Ralgds	2	27472252	27514095	+	6159	protein_coding	NA && -	-
MGP_C57BL6NJ_G0023190	81.7628	111.361	443.629	358.553	96.562	401.091	-2.05277	1.48499e-07	3.35403e-06	Parp9	16	35027353	35074295	+	3954	protein_coding	NA && PF01661:Macro domain	-
MGP_C57BL6NJ_G0035582	87.363	107.348	380.774	396.197	97.3556	388.485	-1.9953	1.49042e-07	3.3611e-06	Bckdhb	9	86938252	87150046	+	1670	protein_coding	NA && PF02780:Transketolase, C-terminal domain|PF02779:Transketolase, pyrimidine binding domain	-
MGP_C57BL6NJ_G0033372	40.3214	35.1139	150.306	335.967	37.7176	243.136	-2.68927	1.53467e-07	3.45561e-06	Spon1	7	122149162	122433907	+	8177	protein_coding	NA && -	-
MGP_C57BL6NJ_G0019208	346.092	365.185	1100.42	1096.36	355.638	1098.39	-1.62678	1.58257e-07	3.55256e-06	Tmem98	11	84494445	84506337	+	1633	protein_coding	NA && PF13324:Grap2 and cyclin-D-interacting	-
MGP_C57BL6NJ_G0036689	16.8006	10.0326	117.512	124.223	13.4166	120.867	-3.1788	1.60259e-07	3.592e-06	Kctd12b	X	155901356	155912555	-	4870	protein_coding	NA && PF02214:BTB/POZ domain	-
MGP_C57BL6NJ_G0024540	92.9632	72.2344	286.036	475.248	82.5988	380.642	-2.20548	1.65014e-07	3.69295e-06	Mkx	18	4051835	4154037	-	3919	protein_coding	NA && PF05920:Homeobox KN domain	-
MGP_C57BL6NJ_G0026027	201.607	193.628	697.782	633.35	197.618	665.566	-1.75206	1.669e-07	3.72696e-06	Fam102a	2	31948786	31984890	+	6066	protein_coding	NA && -	-
MGP_C57BL6NJ_G0017990	296.81	199.648	892.724	842.271	248.229	867.497	-1.80633	1.67042e-07	3.72696e-06	Nuak1	10	88127165	88199158	-	5625	protein_coding	NA && PF00069:Protein kinase domain	-
MGP_C57BL6NJ_G0023994	29.121	49.1595	173.079	307.735	39.1402	240.407	-2.61435	1.68145e-07	3.74589e-06	MGP_C57BL6NJ_G0023994	17	36172208	36249539	-	1512	protein_coding	NA && PF07678:A-macroglobulin TED domain	-
MGP_C57BL6NJ_G0017473	20.1607	23.0749	164.881	133.634	21.6178	149.257	-2.78599	1.89824e-07	4.17812e-06	Vnn1	10	22466273	22484614	+	2416	protein_coding	NA && PF00795:Carbon-nitrogen hydrolase	-
MGP_C57BL6NJ_G0031067	151.205	144.469	477.334	588.178	147.837	532.756	-1.8496	1.91243e-07	4.1905e-06	Ephb6	6	41132686	41147713	+	3773	protein_coding	NA && PF00041:Fibronectin type III domain|PF14575:Ephrin type-A receptor 2 transmembrane domain|PF07714:Protein tyrosine kinase|PF07699:Putative ephrin-receptor like|PF07647:SAM domain (Sterile alpha motif)|PF01404:Ephrin receptor ligand binding domain	-
MGP_C57BL6NJ_G0010164	11.2004	50.1628	277.837	214.567	30.6816	246.202	-2.99458	1.92211e-07	4.20543e-06	Oas1b	5	128885953	128911660	+	1992	polymorphic_pseudogene	NA && -	-
MGP_C57BL6NJ_G0030831	7.84027	3.00977	90.1833	83.7565	5.42502	86.9699	-4.02138	1.93503e-07	4.22741e-06	Mtus2	5	159314552	159714423	+	12965	protein_coding	NA && -	-
MGP_C57BL6NJ_G0028884	48.1616	66.2148	276.927	259.739	57.1882	268.333	-2.22784	1.9675e-07	4.29196e-06	Cyp2j6	4	100300618	100337792	-	3605	protein_coding	NA && PF00067:Cytochrome P450	-
MGP_C57BL6NJ_G0027213	44.8015	142.462	373.486	844.153	93.6319	608.82	-2.69735	1.98973e-07	4.32759e-06	Tgm2	2	168028970	168058899	-	4608	protein_coding	NA && PF00868:Transglutaminase family|PF01841:Transglutaminase-like superfamily|PF00927:Transglutaminase family, C-terminal ig like domain	-
novel.413	1.12004	3.00977	86.5395	62.1116	2.0649	74.3256	-5.14459	2.03175e-07	4.41245e-06	-	2	51600049	51624948	+	1764	-	- && - && -	-
MGP_C57BL6NJ_G0030163	140.005	166.54	541.1	542.065	153.273	541.582	-1.82031	2.04919e-07	4.44374e-06	Mthfd2l	5	95692744	95781953	+	6640	protein_coding	NA && -	-
MGP_C57BL6NJ_G0026958	1033.8	546.774	3312.19	2494.81	790.285	2903.5	-1.87788	2.1321e-07	4.60992e-06	Rassf2	2	139670942	139711830	-	12313	protein_coding	NA && -	-
MGP_C57BL6NJ_G0022588	2.24008	6.01953	107.491	61.1705	4.1298	84.3308	-4.33223	2.1415e-07	4.62343e-06	1810041L15Rik	15	88408811	88482114	-	6551	protein_coding	NA && -	-
MGP_C57BL6NJ_G0024170	104.164	79.2571	511.95	305.852	91.7103	408.901	-2.15818	2.23665e-07	4.80765e-06	Ptchd4	17	45029873	45235134	+	6885	protein_coding	NA && PF02460:Patched family	-
MGP_C57BL6NJ_G0028111	2056.39	1032.35	5850.07	5255.96	1544.37	5553.01	-1.84655	2.24521e-07	4.81899e-06	Olfml3	3	108905564	108921133	-	5961	protein_coding	NA && -	-
MGP_C57BL6NJ_G0029873	38.0813	23.0749	164.881	207.98	30.5781	186.43	-2.61289	2.26871e-07	4.86232e-06	Spon2	5	33244264	33269521	-	2947	protein_coding	NA && PF06468:Spondin_N	-
MGP_C57BL6NJ_G0033256	353.932	292.95	1014.79	1012.61	323.441	1013.7	-1.64854	2.37848e-07	5.08275e-06	Dchs1	7	113385871	113422085	-	11070	protein_coding	NA && -	-
MGP_C57BL6NJ_G0026147	32.4811	51.166	270.55	189.158	41.8236	229.854	-2.45475	2.51084e-07	5.35106e-06	Nmi	2	52750272	52779482	-	2001	protein_coding	NA && PF07292:Nmi/IFP 35 domain (NID)|PF07334:Interferon-induced 35 kDa protein (IFP 35) N-terminus	-
MGP_C57BL6NJ_G0034737	7.84027	18.0586	132.998	111.048	12.9494	122.023	-3.22501	2.51133e-07	5.35106e-06	Dpep1	8	131020980	131039205	+	2241	protein_coding	NA && PF01244:Membrane dipeptidase (Peptidase family M19)	-
MGP_C57BL6NJ_G0017722	84.0028	52.1693	330.672	289.854	68.0861	310.263	-2.19123	2.58658e-07	5.49038e-06	Zfp365	10	70107419	70135782	-	5205	protein_coding	NA && -	-
MGP_C57BL6NJ_G0017041	7.84027	8.02604	97.4708	89.403	7.93315	93.4369	-3.55766	2.58793e-07	5.49038e-06	Tnr	1	170284448	170730854	+	12867	protein_coding	NA && -	-
MGP_C57BL6NJ_G0018184	120.964	185.602	490.998	731.223	153.283	611.11	-1.99359	2.6493e-07	5.60437e-06	Ppm1h	10	130256968	130546043	+	10219	protein_coding	NA && -	-
MGP_C57BL6NJ_G0028518	48.1616	23.0749	232.29	192.922	35.6182	212.606	-2.58384	2.676e-07	5.64897e-06	Epha7	4	27176082	27341726	+	9981	protein_coding	NA && PF00041:Fibronectin type III domain|PF00536:SAM domain (Sterile alpha motif)|PF14575:Ephrin type-A receptor 2 transmembrane domain|PF07714:Protein tyrosine kinase|PF01404:Ephrin receptor ligand binding domain	-
MGP_C57BL6NJ_G0018737	5.60019	34.1107	268.728	139.28	19.8554	204.004	-3.34799	2.67807e-07	5.64897e-06	Igtp	11	59659628	59674125	+	1815	protein_coding	NA && PF05049:Interferon-inducible GTPase (IIGP)	-
MGP_C57BL6NJ_G0036478	7.84027	12.0391	92.0052	115.753	9.93966	103.879	-3.37848	2.75266e-07	5.78966e-06	Nap1l2	X	102740236	102742700	-	2465	protein_coding	NA && PF00956:Nucleosome assembly protein (NAP)	-
MGP_C57BL6NJ_G0033877	1797.66	1911.2	4713.22	5704.85	1854.43	5209.03	-1.49	2.77561e-07	5.82126e-06	Rasa3	8	11299859	11412740	-	5093	protein_coding	NA && PF00779:BTK motif|PF00169:PH domain|PF00616:GTPase-activator protein for Ras-like GTPase|PF00168:C2 domain	-
MGP_C57BL6NJ_G0020462	38.0813	151.492	505.573	649.348	94.7864	577.461	-2.60281	2.94042e-07	6.12316e-06	Serpina3n	12	109509112	109516712	+	2064	protein_coding	NA && -	-
MGP_C57BL6NJ_G0024909	91.8431	97.3157	294.234	553.358	94.5794	423.796	-2.16329	3.05011e-07	6.32467e-06	Apcdd1	18	64588211	64619692	+	2799	protein_coding	NA && PF14921:Adenomatosis polyposis coli down-regulated 1	-
MGP_C57BL6NJ_G0033289	19.0406	27.0879	175.812	132.693	23.0643	154.252	-2.73771	3.27037e-07	6.74331e-06	Ppfibp2	7	115518901	115675063	+	4729	protein_coding	NA && -	-
MGP_C57BL6NJ_G0028408	403.214	257.837	1044.85	1189.53	330.525	1117.19	-1.75799	3.32553e-07	6.83783e-06	Pigk	3	161742202	162018516	+	9045	protein_coding	NA && -	-
MGP_C57BL6NJ_G0001412	1.12004	2.00651	71.9645	69.6402	1.56327	70.8023	-5.48421	3.34706e-07	6.87246e-06	MGP_C57BL6NJ_G0001412	3	160804814	160808264	+	3451	TEC	NA && -	-
MGP_C57BL6NJ_G0021056	386.413	257.837	973.797	1201.76	322.125	1087.78	-1.75656	3.38674e-07	6.93455e-06	2010111I01Rik	13	65011365	65348338	+	6349	protein_coding	NA && -	-
MGP_C57BL6NJ_G0028279	282.25	239.778	824.403	818.743	261.014	821.573	-1.65477	3.79438e-07	7.6729e-06	Alpk1	3	134875645	134988341	-	6868	protein_coding	NA && -	-
MGP_C57BL6NJ_G0026734	506.257	497.614	1331.8	1650.66	501.936	1491.23	-1.57092	3.86231e-07	7.79953e-06	Gpr176	2	124952925	125056382	-	3899	protein_coding	NA && PF00001:7 transmembrane receptor (rhodopsin family)	-
MGP_C57BL6NJ_G0022455	7.84027	25.0814	83.8067	272.914	16.4608	178.361	-3.42672	4.07588e-07	8.20823e-06	Il2rb	15	81778851	81793364	-	2785	protein_coding	NA && PF18707:Interleukin-2 receptor subunit beta N-terminal domain 1	-
MGP_C57BL6NJ_G0034706	160.165	232.755	628.55	747.221	196.46	687.886	-1.80663	4.1086e-07	8.25149e-06	Fbxo31	8	129210039	129246203	-	5482	protein_coding	NA && PF12937:F-box-like	-
MGP_C57BL6NJ_G0016942	60.4821	51.166	237.756	263.504	55.824	250.63	-2.16786	4.22262e-07	8.44581e-06	5730559C18Rik	1	145048769	145069487	-	4977	protein_coding	NA && PF11819:Domain of unknown function (DUF3338)	-
MGP_C57BL6NJ_G0031511	90.7231	110.358	349.802	419.724	100.541	384.763	-1.93502	4.5522e-07	9.05445e-06	Eogt	6	101438199	101483335	-	4900	protein_coding	NA && -	-
MGP_C57BL6NJ_G0024393	99.6834	69.2246	347.98	337.849	84.454	342.915	-2.02382	4.55776e-07	9.05445e-06	Rab12	17	71340311	71368835	-	3021	protein_coding	NA && PF00071:Ras family	-
MGP_C57BL6NJ_G0033192	24.6408	23.0749	165.792	134.575	23.8579	150.183	-2.65508	4.60352e-07	9.133e-06	MGP_C57BL6NJ_G0033192	7	111555269	111623840	-	2052	protein_coding	NA && PF00643:B-box zinc finger	-
MGP_C57BL6NJ_G0016383	18352.9	20637	45741.2	70311.2	19494.9	58026.2	-1.5736	4.7081e-07	9.31532e-06	Col3a1	1	46187689	46232092	+	9816	protein_coding	NA && PF01410:Fibrillar collagen C-terminal domain|PF00093:von Willebrand factor type C domain|PF01391:Collagen triple helix repeat (20 copies)	-
MGP_C57BL6NJ_G0026746	187.046	192.625	696.871	562.768	189.836	629.82	-1.73014	4.79106e-07	9.45397e-06	Ivd	2	125577944	125599768	+	5517	protein_coding	NA && PF00441:Acyl-CoA dehydrogenase, C-terminal domain|PF02771:Acyl-CoA dehydrogenase, N-terminal domain|PF02770:Acyl-CoA dehydrogenase, middle domain	-
MGP_C57BL6NJ_G0018667	435.695	254.827	1395.56	1048.37	345.261	1221.97	-1.82448	4.90088e-07	9.63184e-06	Jade2	11	52621160	52665509	-	10325	protein_coding	NA && -	-
MGP_C57BL6NJ_G0032140	1071.88	740.402	2744.67	2665.15	906.139	2704.91	-1.57813	5.11536e-07	1.00132e-05	Ehd2	7	14333278	14353916	-	5102	protein_coding	NA && PF16880:N-terminal EH-domain containing protein|PF12763:Cytoskeletal-regulatory complex EF hand|PF18150:Domain of unknown function (DUF5600)|PF00350:Dynamin family	-
MGP_C57BL6NJ_G0001101	6.72023	1.00326	72.8754	82.8154	3.86174	77.8454	-4.36665	5.44214e-07	1.06245e-05	MGP_C57BL6NJ_G0001101	2	34889189	34890809	+	1621	TEC	NA && -	-
MGP_C57BL6NJ_G0006260	101.923	128.417	418.123	419.724	115.17	418.923	-1.86172	5.68015e-07	1.10597e-05	4632415L05Rik	3	18190957	18196858	+	3990	lincRNA	NA && -	-
MGP_C57BL6NJ_G0022177	534.258	476.546	1439.29	1452.09	505.402	1445.69	-1.51647	5.71762e-07	1.11032e-05	Sema5a	15	31734538	32200605	+	10810	protein_coding	NA && -	-
MGP_C57BL6NJ_G0033023	725.785	984.193	2220.88	3001.12	854.989	2611	-1.6103	6.0463e-07	1.16951e-05	Lrrc32	7	105139714	105152623	+	4688	protein_coding	NA && PF13855:Leucine rich repeat	-
MGP_C57BL6NJ_G0001946	117.604	117.381	365.288	495.01	117.492	430.149	-1.87216	7.12655e-07	1.36765e-05	MGP_C57BL6NJ_G0001946	6	2111413	2116467	-	3987	TEC	NA && -	-
MGP_C57BL6NJ_G0007376	299.05	189.615	775.212	878.032	244.333	826.622	-1.7596	7.32115e-07	1.3995e-05	MGP_C57BL6NJ_G0007376	7	90044621	90091873	+	1840	lincRNA	NA && -	-
MGP_C57BL6NJ_G0026069	4272.94	2754.94	9976.64	10698.2	3513.94	10337.4	-1.55682	7.64715e-07	1.45802e-05	Gsn	2	34862975	34916691	+	3157	protein_coding	NA && PF00626:Gelsolin repeat	-
MGP_C57BL6NJ_G0033049	209.447	111.361	586.647	634.291	160.404	610.469	-1.93031	7.74615e-07	1.47307e-05	P4ha3	7	107076208	107117671	+	3043	protein_coding	NA && -	-
MGP_C57BL6NJ_G0016230	5.60019	26.0846	94.738	233.389	15.8424	164.063	-3.35871	8.10462e-07	1.53528e-05	Sulf1	1	10518255	10698221	+	11228	protein_coding	NA && PF12548:Sulfatase protein|PF00884:Sulfatase	-
MGP_C57BL6NJ_G0022434	7.84027	6.01953	84.7176	81.8743	6.9299	83.296	-3.59228	8.35894e-07	1.57938e-05	Apol10b	15	80721488	80743812	-	1986	protein_coding	NA && PF05461:Apolipoprotein L	-
MGP_C57BL6NJ_G0032935	581.3	425.38	1309.02	1848.29	503.34	1578.66	-1.64952	9.42262e-07	1.76221e-05	Mesdc1	7	89373401	89377830	-	4430	protein_coding	NA && -	-
MGP_C57BL6NJ_G0034457	213.927	194.631	635.838	638.996	204.279	637.417	-1.64204	9.5585e-07	1.78535e-05	Nlrc5	8	99392722	99451285	+	7821	protein_coding	NA && PF17776:NLRC4 helical domain HD2|PF05729:NACHT domain|PF18461:Atypical caspase recruitment domain	-
novel.599	1.12004	0	112.957	87.5208	0.560019	100.239	-7.56096	1.0169e-06	1.88738e-05	-	6	131124496	131125029	-	350	-	- && sp|Q8CFG9|C1RB_MOUSE Complement C1r-B subcomponent OS=Mus musculus OX=10090 GN=C1rb PE=2 SV=1 && -	-
MGP_C57BL6NJ_G0031349	236.328	494.605	1146.88	1612.08	365.466	1379.48	-1.91519	1.02023e-06	1.88878e-05	Loxl3	6	86316328	86335612	+	4602	protein_coding	NA && -	-
MGP_C57BL6NJ_G0034832	365.132	291.947	879.059	1159.42	328.54	1019.24	-1.63382	1.02487e-06	1.89422e-05	Arhgap42	9	6081192	6349594	-	7215	protein_coding	NA && PF00620:RhoGAP domain|PF00169:PH domain|PF14604:Variant SH3 domain|PF16746:BAR domain of APPL family	-
MGP_C57BL6NJ_G0017834	207.207	340.103	906.388	911.911	273.655	909.149	-1.73095	1.02575e-06	1.89422e-05	2610008E11Rik	10	82358091	82385250	-	4229	protein_coding	NA && PF00096:Zinc finger, C2H2 type|PF01352:KRAB box	zf-C2H2
MGP_C57BL6NJ_G0023507	1.12004	0	118.423	82.8154	0.560019	100.619	-7.56642	1.03026e-06	1.89777e-05	Mx1	16	101977529	101993053	-	3539	protein_coding	NA && PF00350:Dynamin family|PF01031:Dynamin central region|PF02212:Dynamin GTPase effector domain	-
MGP_C57BL6NJ_G0007213	17.9206	5.01628	129.354	96.9317	11.4684	113.143	-3.31844	1.03182e-06	1.89826e-05	2310001H17Rik	6	136346478	136386202	-	7241	lincRNA	NA && -	-
MGP_C57BL6NJ_G0035895	183.686	152.495	595.756	511.009	168.09	553.383	-1.71984	1.03341e-06	1.89881e-05	Gpd1l	9	120578817	120613304	-	4830	protein_coding	NA && -	-
MGP_C57BL6NJ_G0022082	193.767	204.664	685.029	575.944	199.215	630.486	-1.66199	1.04322e-06	1.91444e-05	Tmtc4	14	125487555	125557074	-	7133	protein_coding	NA && PF08409:Domain of unknown function (DUF1736)|PF00515:Tetratricopeptide repeat|PF13432:Tetratricopeptide repeat	-
MGP_C57BL6NJ_G0026190	43.6815	190.618	722.377	611.705	117.15	667.041	-2.506	1.0629e-06	1.94811e-05	Ifih1	2	64110273	64164912	-	8165	protein_coding	NA && PF18119:RIG-I receptor C-terminal domain|PF04851:Type III restriction enzyme, res subunit|PF11648:C-terminal domain of RIG-I|PF00271:Helicase conserved C-terminal domain|PF16739:Caspase recruitment domain	-
novel.445	8.9603	1.00326	59.2113	115.753	4.98178	87.4823	-4.16462	1.08407e-06	1.98445e-05	-	2	133637079	133639717	-	2639	-	- && - && -	-
MGP_C57BL6NJ_G0022667	161.285	155.505	454.56	619.234	158.395	536.897	-1.76116	1.09274e-06	1.99781e-05	Prickle1	15	98394093	98505998	-	4345	protein_coding	NA && -	-
MGP_C57BL6NJ_G0034442	0	0	27.3283	81.8743	0	54.6013	-8.12886	1.28389e-06	2.32487e-05	Ces1g	8	98109721	98160630	-	2234	protein_coding	NA && -	-
MGP_C57BL6NJ_G0003933	0	2.00651	59.2113	78.11	1.00326	68.6606	-6.03348	1.28429e-06	2.32487e-05	A530020G20Rik	3	128213681	128219522	+	3773	antisense	NA && -	-
MGP_C57BL6NJ_G0031155	720.184	795.581	2277.36	1890.64	757.883	2084	-1.4592	1.29811e-06	2.34698e-05	Gpnmb	6	49150118	49188236	+	6495	protein_coding	NA && PF00801:PKD domain	-
MGP_C57BL6NJ_G0031664	481.616	632.051	1377.34	2105.21	556.834	1741.28	-1.64442	1.33052e-06	2.39674e-05	Mfap5	6	128879881	128902934	+	3065	protein_coding	NA && -	-
MGP_C57BL6NJ_G0036645	61.6021	29.0944	214.982	245.623	45.3482	230.303	-2.34977	1.38402e-06	2.487e-05	Chrdl1	X	144788227	144898475	-	6755	protein_coding	NA && PF00093:von Willebrand factor type C domain	-
MGP_C57BL6NJ_G0021312	136.645	121.394	388.972	503.48	129.019	446.226	-1.79065	1.42045e-06	2.54136e-05	Pde4d	13	114091893	115714083	+	11971	protein_coding	NA && PF00233:3'5'-cyclic nucleotide phosphodiesterase|PF18100:Phosphodiesterase 4 upstream conserved regions (UCR)	-
MGP_C57BL6NJ_G0017960	124.324	177.576	735.131	421.606	150.95	578.368	-1.93683	1.42119e-06	2.54136e-05	Tle2	10	85124722	85145085	+	6221	protein_coding	NA && -	-
MGP_C57BL6NJ_G0031197	24.6408	13.0423	159.415	107.284	18.8416	133.349	-2.83069	1.51103e-06	2.69217e-05	Scrn1	6	55057020	55126490	-	8597	protein_coding	NA && PF03577:Peptidase family C69	-
MGP_C57BL6NJ_G0020386	0	0	40.9924	57.4061	0	49.1993	-7.9789	1.59938e-06	2.83238e-05	Dio2	12	94556955	94570839	-	5813	protein_coding	NA && PF00837:Iodothyronine deiodinase	-
MGP_C57BL6NJ_G0028219	193.767	263.856	646.769	824.39	228.811	735.58	-1.68374	1.60571e-06	2.84016e-05	S1pr1	3	121901891	121906530	-	3046	protein_coding	NA && -	-
MGP_C57BL6NJ_G0020891	33.6011	11.0358	132.998	183.511	22.3185	158.255	-2.83597	1.6608e-06	2.92353e-05	Gmpr	13	45567674	45607325	+	1871	protein_coding	NA && PF00478:IMP dehydrogenase / GMP reductase domain	-
MGP_C57BL6NJ_G0040422	5.60019	8.02604	85.6286	74.3457	6.81312	79.9871	-3.54696	1.67891e-06	2.94834e-05	MGP_C57BL6NJ_G0040422	X	102739003	102915478	-	3067	unitary_pseudogene	NA && PF00089:Trypsin	-
MGP_C57BL6NJ_G0022029	211.687	231.752	963.777	558.063	221.72	760.92	-1.77888	1.82814e-06	3.18752e-05	Lmo7	14	102124253	102344716	+	11569	protein_coding	NA && -	-
MGP_C57BL6NJ_G0024884	5.60019	3.00977	67.4097	70.5813	4.30498	68.9955	-4.01541	1.84059e-06	3.20542e-05	Camk2a	18	62429931	62495897	+	7465	protein_coding	NA && -	-
MGP_C57BL6NJ_G0028280	53.7618	107.348	288.769	422.547	80.5551	355.658	-2.13892	1.88968e-06	3.28313e-05	Tifa	3	134998575	135043864	+	3199	protein_coding	NA && PF00498:FHA domain	-
MGP_C57BL6NJ_G0031149	1452.69	3435.15	8340.59	8897.95	2443.92	8619.27	-1.81817	1.94497e-06	3.36723e-05	Tmem176b	6	48938593	48946274	-	1778	protein_coding	NA && PF04103:CD20-like family	-
MGP_C57BL6NJ_G0021058	1151.4	1411.58	3265.73	3506.48	1281.49	3386.1	-1.40164	1.98303e-06	3.42908e-05	Ptch1	13	65546551	65612340	-	8449	protein_coding	NA && -	-
novel.394	0	6.01953	75.6082	64.9348	3.00977	70.2715	-4.50055	2.08732e-06	3.58409e-05	-	19	34340843	34346781	+	2539	-	- && sp|Q64345|IFIT3_MOUSE Interferon-induced protein with tetratricopeptide repeats 3 OS=Mus musculus OX=10090 GN=Ifit3 PE=1 SV=1 && -	-
MGP_C57BL6NJ_G0024085	278.889	317.029	985.64	779.218	297.959	882.429	-1.56609	2.10194e-06	3.60076e-05	Trim26	17	38786090	38808095	+	6868	protein_coding	NA && -	-
MGP_C57BL6NJ_G0029972	331.531	224.729	860.841	853.564	278.13	857.202	-1.62488	2.13833e-06	3.65033e-05	Adgra3	5	50948666	51051791	-	8113	protein_coding	NA && PF07679:Immunoglobulin I-set domain|PF00002:7 transmembrane receptor (Secretin family)|PF01825:GPCR proteolysis site, GPS, motif|PF13855:Leucine rich repeat	-
MGP_C57BL6NJ_G0025046	3.36011	6.01953	63.766	77.1689	4.68982	70.4674	-3.89754	2.16081e-06	3.68187e-05	Aldh3b1	19	724076	743153	-	1875	protein_coding	NA && PF00171:Aldehyde dehydrogenase family	-
MGP_C57BL6NJ_G0031932	360.652	550.787	1260.74	1489.74	455.72	1375.24	-1.59275	2.27975e-06	3.86478e-05	Tm7sf3	6	155678147	155720924	-	3438	protein_coding	NA && PF13886:Domain of unknown function (DUF4203)	-
novel.107	28.0009	2.00651	177.634	140.222	15.0037	158.928	-3.42242	2.30692e-06	3.90383e-05	-	11	19302303	19310728	-	8339	-	- && - && -	-
MGP_C57BL6NJ_G0018088	266.569	230.749	1012.06	619.234	248.659	815.645	-1.71425	2.38751e-06	4.02885e-05	Kitl	10	105404476	105502604	+	5765	protein_coding	NA && -	-
MGP_C57BL6NJ_G0025933	993.474	831.698	2348.41	2459.99	912.586	2404.2	-1.39771	2.44111e-06	4.10985e-05	Rxra	2	26564430	26652907	+	5202	protein_coding	NA && -	RXR-like
MGP_C57BL6NJ_G0034955	165.766	264.859	632.194	800.863	215.312	716.528	-1.73319	2.47255e-06	4.15802e-05	Rab3d	9	19927018	19937719	-	4196	protein_coding	NA && -	-
MGP_C57BL6NJ_G0028489	244.168	80.2604	746.973	685.109	162.214	716.041	-2.14472	2.58362e-06	4.31514e-05	Mmp16	4	15402247	15680899	+	8543	protein_coding	NA && PF01471:Putative peptidoglycan binding domain|PF00413:Matrixin|PF00045:Hemopexin|PF11857:Domain of unknown function (DUF3377)	-
MGP_C57BL6NJ_G0031878	25.7609	31.1009	133.909	173.16	28.4309	153.534	-2.43094	2.58683e-06	4.31559e-05	Rerg	6	145407469	145527259	-	2731	protein_coding	NA && PF00071:Ras family	-
MGP_C57BL6NJ_G0026120	1617.33	1315.27	3528.08	4249	1466.3	3888.54	-1.40717	2.61603e-06	4.35935e-05	Nek6	2	38303558	38392385	+	10714	protein_coding	NA && -	-
MGP_C57BL6NJ_G0028358	78.4027	112.365	501.018	277.62	95.3836	389.319	-2.02766	2.73805e-06	4.5472e-05	Gbp2	3	150889757	150908051	+	1989	protein_coding	NA && PF02263:Guanylate-binding protein, N-terminal domain|PF02841:Guanylate-binding protein, C-terminal domain	-
MGP_C57BL6NJ_G0025696	182.566	275.895	759.726	689.815	229.231	724.77	-1.65954	2.74732e-06	4.55744e-05	Hspa12a	19	60717011	60787680	-	5733	protein_coding	NA && -	-
MGP_C57BL6NJ_G0019207	787.387	804.611	1987.68	2143.79	795.999	2065.73	-1.37578	2.757e-06	4.56834e-05	Myo1d	11	84140647	84461157	-	6465	protein_coding	NA && PF00063:Myosin head (motor domain)|PF06017:Unconventional myosin tail, actin- and lipid-binding	-
MGP_C57BL6NJ_G0025470	7194	1663.4	20587.3	21442.6	4428.7	21015	-2.24657	2.7902e-06	4.61814e-05	Acta2	19	33921975	33936222	-	1781	protein_coding	NA && PF00022:Actin	-
MGP_C57BL6NJ_G0017312	1171.56	954.096	2450.44	3534.71	1062.83	2992.57	-1.49362	3.0056e-06	4.95789e-05	Mark1	1	197718858	197823155	-	4356	protein_coding	NA && PF02149:Kinase associated domain 1|PF00627:UBA/TS-N domain|PF00069:Protein kinase domain	-
MGP_C57BL6NJ_G0028322	197.127	279.908	603.955	1045.54	238.517	824.75	-1.78891	3.01418e-06	4.96646e-05	Manba	3	143204745	143304476	+	6971	protein_coding	NA && PF02836:Glycosyl hydrolases family 2, TIM barrel domain|PF17786:Mannosidase Ig/CBM-like domain|PF17753:Ig-fold domain	-
MGP_C57BL6NJ_G0031778	14.5605	19.0618	89.2724	146.809	16.8112	118.041	-2.8082	3.40075e-06	5.55355e-05	Clec2d	6	136313469	136319389	+	1088	protein_coding	NA && PF00059:Lectin C-type domain	-
MGP_C57BL6NJ_G0027364	162.406	162.527	450.006	575.003	162.466	512.504	-1.65733	3.42555e-06	5.58783e-05	Fam210b	2	183675628	183685760	+	3617	protein_coding	NA && -	-
MGP_C57BL6NJ_G0028354	1.12004	10.0326	78.3411	82.8154	5.57629	80.5782	-3.82469	3.51577e-06	5.71594e-05	Gbp5	3	150743920	150778033	+	6453	protein_coding	NA && PF02841:Guanylate-binding protein, C-terminal domain|PF02263:Guanylate-binding protein, N-terminal domain	-
novel.740	30.241	33.1074	127.532	205.156	31.6742	166.344	-2.39168	3.6274e-06	5.89091e-05	-	LVXM01046519.1	1	2688	+	962	-	- && sp|P01029|CO4B_MOUSE Complement C4-B OS=Mus musculus OX=10090 GN=C4b PE=1 SV=3 && PF01835:MG2 domain	-
MGP_C57BL6NJ_G0031313	14.5605	12.0391	97.4708	100.696	13.2998	99.0834	-2.8999	3.81405e-06	6.15229e-05	Vamp5	6	74830127	74842977	-	2702	protein_coding	NA && -	-
MGP_C57BL6NJ_G0020075	196.007	460.494	900.011	1806.88	328.25	1353.45	-2.04263	3.83423e-06	6.17218e-05	Ahr	12	34648560	34688914	-	6163	protein_coding	NA && PF00010:Helix-loop-helix DNA-binding domain|PF08447:PAS fold|PF00989:PAS fold	bHLH
MGP_C57BL6NJ_G0029706	2329.68	2862.29	6132.46	7143.77	2595.98	6638.12	-1.35441	3.87995e-06	6.23211e-05	Steap2	5	2957856	2989043	-	12144	protein_coding	NA && -	-
MGP_C57BL6NJ_G0032930	10.0803	10.0326	63.766	122.341	10.0564	93.0535	-3.20961	3.95487e-06	6.33858e-05	Tmc3	7	89065864	89107553	+	9034	protein_coding	NA && -	-
MGP_C57BL6NJ_G0017783	2395.76	2553.28	6639.86	5690.74	2474.52	6165.3	-1.317	4.11087e-06	6.5671e-05	Col6a2	10	79555945	79585431	-	8326	protein_coding	NA && PF01391:Collagen triple helix repeat (20 copies)|PF00092:von Willebrand factor type A domain	-
novel.848	52.6418	70.2279	198.585	324.674	61.4348	261.63	-2.08833	4.22109e-06	6.72124e-05	-	X	137178365	137181804	-	1714	-	- && sp|C0HK79|ARXS1_MOUSE Adipocyte-related X-chromosome expressed sequence 1 OS=Mus musculus OX=10090 GN=Arxes1 PE=1 SV=1 && PF04573:Signal peptidase subunit	-
MGP_C57BL6NJ_G0028127	192.647	427.387	1187.87	1003.2	310.017	1095.53	-1.8199	4.28775e-06	6.81998e-05	Mov10	3	110082142	110107979	-	5607	protein_coding	NA && PF13604:AAA domain|PF13087:AAA domain	-
MGP_C57BL6NJ_G0024870	0	0	49.1909	35.7612	0	42.476	-7.76734	4.32621e-06	6.87015e-05	Gm4951	18	61664972	61697157	+	2645	protein_coding	NA && -	-
MGP_C57BL6NJ_G0040478	4.48015	6.01953	59.2113	79.0511	5.24984	69.1312	-3.71305	4.33466e-06	6.87015e-05	MGP_C57BL6NJ_G0040478	1	149137915	149186059	-	1026	unprocessed_pseudogene	NA && PF00084:Sushi repeat (SCR repeat)	-
MGP_C57BL6NJ_G0029265	22.4008	52.1693	169.435	225.86	37.285	197.648	-2.39986	4.33801e-06	6.87015e-05	Adgrb2	4	136910490	136957506	+	6476	protein_coding	NA && -	-
MGP_C57BL6NJ_G0017134	117.604	58.1888	332.494	367.964	87.8964	350.229	-1.99778	4.40693e-06	6.95579e-05	Olfml2b	1	182201516	182239757	+	3095	protein_coding	NA && PF02191:Olfactomedin-like domain	-
MGP_C57BL6NJ_G0016861	58.242	38.1237	198.585	221.155	48.1828	209.87	-2.12612	4.41578e-06	6.95579e-05	Rab7b	1	140146688	140173000	+	4618	protein_coding	NA && -	-
MGP_C57BL6NJ_G0023131	142.245	118.384	497.375	368.905	130.314	433.14	-1.73377	4.55764e-06	7.15622e-05	Fam43a	16	29131063	29134137	+	3075	protein_coding	NA && -	-
MGP_C57BL6NJ_G0025452	17.9206	8.02604	94.738	109.166	12.9733	101.952	-2.98458	4.60363e-06	7.22071e-05	Prkg1	19	29910859	31189263	-	7783	protein_coding	NA && PF00069:Protein kinase domain|PF00027:Cyclic nucleotide-binding domain|PF16808:Coiled-coil N-terminus of cGMP-dependent protein kinase	-
MGP_C57BL6NJ_G0018276	416.654	346.123	953.757	1176.36	381.389	1065.06	-1.48195	4.70166e-06	7.35874e-05	Mmp19	10	137050240	137060094	+	3410	protein_coding	NA && -	-
MGP_C57BL6NJ_G0030856	163.526	226.736	748.795	515.714	195.131	632.254	-1.69514	4.9218e-06	7.66246e-05	Samd9l	6	80437	92987	-	5122	protein_coding	NA && -	-
MGP_C57BL6NJ_G0022264	15.6805	18.0586	103.847	115.753	16.8696	109.8	-2.70051	4.95113e-06	7.69995e-05	Sntb1	15	56854856	57144665	-	2869	protein_coding	NA && PF18012:PH domain|PF00595:PDZ domain|PF00169:PH domain	-
MGP_C57BL6NJ_G0028890	117.604	128.417	405.369	383.021	123.01	394.195	-1.67972	5.04736e-06	7.8413e-05	Nfia	4	101668851	102037009	+	10883	protein_coding	NA && -	CTF/NFI
MGP_C57BL6NJ_G0028445	63.8422	51.166	198.585	271.032	57.5041	234.809	-2.03117	5.05709e-06	7.84811e-05	Fam110b	4	2336650	2839199	+	8145	protein_coding	NA && -	-
MGP_C57BL6NJ_G0022844	252.009	183.596	601.222	720.871	217.802	661.046	-1.60268	5.17235e-06	8.01005e-05	Hoxc9	15	109107633	109116356	+	2382	protein_coding	NA && -	Homeobox
MGP_C57BL6NJ_G0025399	193.767	214.697	553.853	646.525	204.232	600.189	-1.55479	5.33643e-06	8.24675e-05	Tmem2	19	20507648	20592522	+	6667	protein_coding	NA && PF10162:G8 domain|PF15711:Interleukin-like EMT inducer	-
MGP_C57BL6NJ_G0034841	352.812	453.471	1158.72	1058.72	403.142	1108.72	-1.45904	5.36446e-06	8.28136e-05	Sesn3	9	11579068	11628929	+	2162	protein_coding	NA && PF04636:PA26 p53-induced protein (sestrin)	-
MGP_C57BL6NJ_G0036386	113.124	149.485	393.527	463.014	131.304	428.27	-1.70428	5.43402e-06	8.35477e-05	Gk	X	84287934	84365863	-	7743	protein_coding	NA && PF02782:FGGY family of carbohydrate kinases, C-terminal domain|PF00370:FGGY family of carbohydrate kinases, N-terminal domain	-
MGP_C57BL6NJ_G0033720	566.739	342.11	1268.94	1432.33	454.425	1350.64	-1.5723	5.43478e-06	8.35477e-05	Taldo1	7	151930208	151942087	+	1998	protein_coding	NA && PF00923:Transaldolase/Fructose-6-phosphate aldolase	-
MGP_C57BL6NJ_G0035616	567.859	846.747	1863.79	2050.62	707.303	1957.21	-1.46792	5.72884e-06	8.78248e-05	Tbc1d2b	9	93700037	93774763	-	8799	protein_coding	NA && -	-
MGP_C57BL6NJ_G0022091	1000.19	1040.38	2942.34	2308.48	1020.28	2625.41	-1.36356	5.76303e-06	8.82242e-05	Oxct1	15	980027	1126062	+	3701	protein_coding	NA && PF01144:Coenzyme A transferase	-
MGP_C57BL6NJ_G0016927	86.2429	44.1432	255.975	286.09	65.1931	271.032	-2.05959	5.91515e-06	9.04587e-05	Shisa4	1	144161052	144165232	-	2418	protein_coding	NA && PF13908:Wnt and FGF inhibitory regulator	-
MGP_C57BL6NJ_G0034435	0	0	73.7863	285.149	0	179.467	-9.84605	6.21006e-06	9.45746e-05	Slc6a2	8	97748195	97792355	+	6176	protein_coding	NA && PF00209:Sodium:neurotransmitter symporter family	-
MGP_C57BL6NJ_G0027863	656.342	684.22	2049.62	1520.79	670.281	1785.21	-1.41324	6.26219e-06	9.52696e-05	Adar	3	93334986	93371286	+	6078	protein_coding	NA && PF02137:Adenosine-deaminase (editase) domain|PF00035:Double-stranded RNA binding motif|PF02295:Adenosine deaminase z-alpha domain	-
MGP_C57BL6NJ_G0027326	831.068	719.334	2054.18	1892.52	775.201	1973.35	-1.3482	6.26956e-06	9.5283e-05	Arfgef2	2	177498944	177597757	+	8770	protein_coding	NA && PF16213:Dimerisation and cyclophilin-binding domain of Mon2|PF09324:Domain of unknown function (DUF1981)|PF12783:Guanine nucleotide exchange factor in Golgi transport N-terminal|PF01369:Sec7 domain	-
MGP_C57BL6NJ_G0017733	299.05	83.2702	803.451	892.148	191.16	847.8	-2.15116	6.48997e-06	9.84289e-05	Fam13c	10	72922206	73045334	+	3306	protein_coding	NA && -	-
MGP_C57BL6NJ_G0023517	141.125	130.423	416.301	422.547	135.774	419.424	-1.62757	6.74209e-06	0.000101937	Tiam2	17	438447	641976	+	6281	protein_coding	NA && PF18385:T-lymphoma invasion and metastasis CC-Ex domain|PF00621:RhoGEF domain|PF00169:PH domain|PF00595:PDZ domain	-
MGP_C57BL6NJ_G0036065	128.804	253.824	567.517	773.571	191.314	670.544	-1.80753	7.02078e-06	0.000105823	Mid1ip1	X	5571507	5576184	+	2128	protein_coding	NA && PF07084:Thyroid hormone-inducible hepatic protein Spot 14	-
MGP_C57BL6NJ_G0023846	178.086	269.876	686.851	668.17	223.981	677.51	-1.59564	7.09417e-06	0.00010682	Fkbp5	17	28931289	29060741	-	6324	protein_coding	NA && PF00254:FKBP-type peptidyl-prolyl cis-trans isomerase|PF00515:Tetratricopeptide repeat	-
MGP_C57BL6NJ_G0027191	523.058	129.42	1521.27	1407.86	326.239	1464.57	-2.16785	7.36679e-06	0.000110698	Myl9	2	166415950	166423143	+	1162	protein_coding	NA && PF13405:EF-hand domain	-
MGP_C57BL6NJ_G0025392	1.12004	2.00651	33.7049	77.1689	1.56327	55.4369	-5.13211	8.19125e-06	0.000122087	Aldh1a7	19	19341831	19384019	-	2066	protein_coding	NA && PF00171:Aldehyde dehydrogenase family	-
MGP_C57BL6NJ_G0030251	0	7.02279	54.6565	80.9333	3.51139	67.7949	-4.23069	8.23554e-06	0.000122516	Gbp4	5	111319079	111344997	-	7356	protein_coding	NA && PF02841:Guanylate-binding protein, C-terminal domain|PF02263:Guanylate-binding protein, N-terminal domain	-
MGP_C57BL6NJ_G0024068	10.0803	11.0358	104.758	69.6402	10.5581	87.1993	-3.04491	8.23671e-06	0.000122516	H2-T24	17	37716072	37728079	-	2182	protein_coding	NA && -	-
MGP_C57BL6NJ_G0027775	135.525	141.459	412.657	431.017	138.492	421.837	-1.60667	8.25428e-06	0.000122653	Dclk2	3	90068012	90206906	-	10553	protein_coding	NA && -	-
MGP_C57BL6NJ_G0018025	516.338	398.292	1289.89	1153.77	457.315	1221.83	-1.41829	8.79067e-06	0.000129966	Gnptab	10	92474972	92545963	+	5884	protein_coding	NA && PF17101:Stealth protein CR1, conserved region 1|PF00066:LNR domain|PF18440:Putative GlcNAc-1 phosphotransferase regulatory domain|PF17102:Stealth protein CR3, conserved region 3|PF11380:Stealth protein CR2, conserved region 2|PF17103:Stealth protein CR4, conserved region 4|PF06464:DMAP1-binding Domain	-
MGP_C57BL6NJ_G0020098	1.12004	7.02279	75.6082	55.524	4.07141	65.5661	-3.9808	8.83158e-06	0.000130439	Lrrn3	12	41081975	41117539	-	3180	protein_coding	NA && PF07679:Immunoglobulin I-set domain|PF00041:Fibronectin type III domain|PF13855:Leucine rich repeat	-
MGP_C57BL6NJ_G0016341	132.164	47.153	454.56	330.321	89.6587	392.44	-2.1339	9.07e-06	0.000133691	Aff3	1	38436160	38947418	-	6654	protein_coding	NA && PF05110:AF-4 proto-oncoprotein	-
MGP_C57BL6NJ_G0036728	627.221	537.745	1434.73	1536.79	582.483	1485.76	-1.35115	9.11307e-06	0.000134191	Ctps2	X	165668281	165802946	+	4720	protein_coding	NA && PF00117:Glutamine amidotransferase class-I|PF06418:CTP synthase N-terminus	-
MGP_C57BL6NJ_G0023493	10.0803	3.00977	81.0739	66.817	6.54505	73.9454	-3.51684	9.30422e-06	0.000136595	Erg	16	99716832	99960319	-	3466	protein_coding	NA && -	ETS
MGP_C57BL6NJ_G0030065	4.48015	2.00651	59.2113	54.5829	3.24333	56.8971	-4.15025	9.57249e-06	0.000139974	Lnx1	5	77709116	77823365	-	3829	protein_coding	NA && -	-
MGP_C57BL6NJ_G0034157	371.853	361.172	961.955	948.613	366.512	955.284	-1.38214	9.83846e-06	0.000143434	Ints10	8	71518223	71559594	+	6706	protein_coding	NA && -	-
MGP_C57BL6NJ_G0017819	255.369	216.703	632.194	682.286	236.036	657.24	-1.47792	1.03982e-05	0.000150845	Pdxk	10	81668293	81697910	-	4967	protein_coding	NA && -	-
MGP_C57BL6NJ_G0029554	872.51	418.357	1952.15	2064.74	645.433	2008.44	-1.63842	1.04532e-05	0.000151345	Mtor	4	157706034	157823354	+	10109	protein_coding	NA && PF00454:Phosphatidylinositol 3- and 4-kinase|PF02260:FATC domain|PF11865:Domain of unknown function (DUF3385)|PF08771:FKBP12-rapamycin binding domain|PF02259:FAT domain	-
MGP_C57BL6NJ_G0021527	146.725	211.687	519.237	565.592	179.206	542.414	-1.59645	1.06173e-05	0.000153569	Ogdhl	14	26590505	26616394	+	3794	protein_coding	NA && PF16078:2-oxoglutarate dehydrogenase N-terminus|PF02779:Transketolase, pyrimidine binding domain|PF16870:2-oxoglutarate dehydrogenase C-terminal|PF00676:Dehydrogenase E1 component	-
MGP_C57BL6NJ_G0025102	613.781	168.547	1683.42	1553.73	391.164	1618.58	-2.05005	1.07025e-05	0.000154517	Cd248	19	2052600	2055159	+	2560	protein_coding	NA && PF00059:Lectin C-type domain|PF14670:Coagulation Factor Xa inhibitory site	-
MGP_C57BL6NJ_G0029196	73.9225	88.2864	260.53	302.088	81.1045	281.309	-1.79314	1.07079e-05	0.000154517	Eva1b	4	132686443	132688574	+	1942	protein_coding	NA && -	-
MGP_C57BL6NJ_G0024506	97.4433	70.2279	278.748	305.852	83.8356	292.3	-1.80368	1.08115e-05	0.000155764	Ttc7	17	93785791	93893531	+	6315	protein_coding	NA && -	-
MGP_C57BL6NJ_G0024417	6.72023	6.01953	50.1018	92.2263	6.36988	71.1641	-3.48333	1.1049e-05	0.000158874	Fam179a	17	76846953	76905461	+	5624	protein_coding	NA && PF12348:CLASP N terminal	-
MGP_C57BL6NJ_G0029830	1517.65	1932.27	4228.59	4237.7	1724.96	4233.15	-1.29503	1.11072e-05	0.000159555	Emilin1	5	30649983	30657858	+	4937	protein_coding	NA && -	-
MGP_C57BL6NJ_G0029698	367.372	596.937	1210.64	1595.14	482.155	1402.89	-1.5401	1.13966e-05	0.000163233	Cyp51	5	1189860	1212437	-	4415	protein_coding	NA && PF00067:Cytochrome P450	-
MGP_C57BL6NJ_G0021240	165.766	274.892	732.398	622.998	220.329	677.698	-1.61962	1.17863e-05	0.000168486	Gcnt4	13	101444063	101472043	+	5093	protein_coding	NA && -	-
MGP_C57BL6NJ_G0035663	163.526	179.583	467.313	526.066	171.554	496.69	-1.53326	1.22979e-05	0.000175458	Mras	9	103636137	103692572	-	5134	protein_coding	NA && -	-
MGP_C57BL6NJ_G0028040	131.044	69.2246	385.329	335.026	100.135	360.177	-1.8497	1.29237e-05	0.000183849	Ankrd34a	3	101031720	101034833	+	2583	protein_coding	NA && PF12796:Ankyrin repeats (3 copies)	-
MGP_C57BL6NJ_G0036429	150.085	78.2539	460.026	354.789	114.169	407.407	-1.83799	1.35213e-05	0.000191608	Ophn1	X	97871421	98212993	-	13096	protein_coding	NA && PF00620:RhoGAP domain|PF00169:PH domain|PF16746:BAR domain of APPL family	-
MGP_C57BL6NJ_G0023936	292.33	361.172	819.848	927.909	326.751	873.879	-1.41869	1.40646e-05	0.000198923	Adamts10	17	34668814	34698392	+	5453	protein_coding	NA && -	-
MGP_C57BL6NJ_G0029701	611.541	627.034	1423.8	1654.43	619.288	1539.11	-1.31336	1.42567e-05	0.000201059	Cdk14	5	2035957	2704876	-	18698	protein_coding	NA && -	-
MGP_C57BL6NJ_G0036552	90.7231	83.2702	327.028	258.798	86.9966	292.913	-1.75206	1.44282e-05	0.000203282	Tspan6	X	134902275	134909635	-	2060	protein_coding	NA && PF00335:Tetraspanin family	-
MGP_C57BL6NJ_G0026821	572.339	545.771	1264.39	1573.49	559.055	1418.94	-1.34379	1.45427e-05	0.000204699	Casc4	2	128895325	128967406	+	5842	protein_coding	NA && -	-
MGP_C57BL6NJ_G0028314	61.6021	54.1758	183.099	263.504	57.8889	223.302	-1.94833	1.50773e-05	0.000211413	MGP_C57BL6NJ_G0028314	3	141837622	141864920	+	13360	protein_coding	NA && -	-
MGP_C57BL6NJ_G0022034	3425.08	2823.16	7019.72	7868.41	3124.12	7444.06	-1.2527	1.51082e-05	0.000211644	Mycbp2	14	103632814	103887323	-	19260	protein_coding	NA && PF13639:Ring finger domain|PF13540:Regulator of chromosome condensation (RCC1) repeat|PF08005:PHR domain|PF08239:Bacterial SH3 domain|PF00415:Regulator of chromosome condensation (RCC1) repeat|PF00630:Filamin/ABP280 repeat	-
MGP_C57BL6NJ_G0022385	303.53	327.061	986.551	731.223	315.296	858.887	-1.44565	1.51511e-05	0.000212043	Parp10	15	79141824	79159904	-	4275	protein_coding	NA && -	-
MGP_C57BL6NJ_G0016360	76.1626	59.192	217.715	274.797	67.6773	246.256	-1.86493	1.51956e-05	0.000212464	Il18rap	1	40926776	40964159	+	6752	protein_coding	NA && -	-
MGP_C57BL6NJ_G0026032	330.411	477.549	1030.28	1166	403.98	1098.14	-1.44198	1.53602e-05	0.000214561	St6galnac6	2	32017689	32040226	+	4579	protein_coding	NA && PF00777:Glycosyltransferase family 29 (sialyltransferase)	-
MGP_C57BL6NJ_G0027200	794.107	737.392	1929.38	1779.59	765.75	1854.48	-1.27618	1.6383e-05	0.000227119	Samhd1	2	166844384	166906004	-	8608	protein_coding	NA && -	-
MGP_C57BL6NJ_G0033362	1290.28	951.086	2444.06	3475.42	1120.68	2959.74	-1.40129	1.69679e-05	0.000234563	Mical2	7	120528154	120664722	+	11510	protein_coding	NA && -	-
MGP_C57BL6NJ_G0024226	797.467	1012.28	2225.43	2224.72	904.876	2225.08	-1.29781	1.706e-05	0.000235608	Ptk7	17	49686002	49756898	-	4255	protein_coding	NA && PF13927:Immunoglobulin domain|PF07679:Immunoglobulin I-set domain|PF07714:Protein tyrosine kinase	-
MGP_C57BL6NJ_G0035727	134.405	68.2213	400.815	328.438	101.313	364.627	-1.8506	1.70756e-05	0.000235608	Parp3	9	111266140	111272742	-	3692	protein_coding	NA && PF00644:Poly(ADP-ribose) polymerase catalytic domain|PF02877:Poly(ADP-ribose) polymerase, regulatory domain|PF05406:WGR domain	-
MGP_C57BL6NJ_G0023385	106.404	116.378	318.83	374.552	111.391	346.691	-1.63749	1.77327e-05	0.000243758	Jam2	16	88125093	88181932	+	5872	protein_coding	NA && -	-
MGP_C57BL6NJ_G0031498	369.613	486.579	1099.51	1122.71	428.096	1111.11	-1.37546	1.79608e-05	0.000246443	Prickle2	6	96426264	96790295	-	8631	protein_coding	NA && -	-
MGP_C57BL6NJ_G0034562	95.2032	128.417	393.527	322.792	111.81	358.16	-1.67819	1.79616e-05	0.000246443	Psmb10	8	112232507	112235171	-	1270	protein_coding	NA && PF00227:Proteasome subunit|PF12465:Proteasome beta subunits C terminal	-
MGP_C57BL6NJ_G0015584	0	1.00326	43.7252	82.8154	0.501628	63.2703	-6.9041	1.81278e-05	0.000248491	E230016K23Rik	11	87527395	87572687	+	2808	processed_transcript	NA && -	-
MGP_C57BL6NJ_G0031311	84.0028	38.1237	218.626	290.795	61.0633	254.711	-2.06476	1.82118e-05	0.000249068	Tmem150a	6	74816766	74820596	+	1060	protein_coding	NA && PF10277:Frag1/DRAM/Sfk1 family	-
MGP_C57BL6NJ_G0017543	2378.96	1896.15	5719.81	4680.95	2137.56	5200.38	-1.28277	1.86288e-05	0.0002537	Marcks	10	36637374	36642920	-	4048	protein_coding	NA && PF02063:MARCKS family	-
MGP_C57BL6NJ_G0022342	248.648	134.436	547.476	670.993	191.542	609.235	-1.67103	1.89733e-05	0.000257675	Lynx1	15	77347530	77352715	-	4662	protein_coding	NA && -	-
MGP_C57BL6NJ_G0025765	4.48015	9.0293	45.5471	102.578	6.75472	74.0627	-3.44348	1.91206e-05	0.000259436	Itga8	2	9794950	9998112	-	7368	protein_coding	NA && PF08441:Integrin alpha|PF01839:FG-GAP repeat	-
MGP_C57BL6NJ_G0019231	4.48015	54.1758	212.25	236.212	29.328	224.231	-2.92461	1.91905e-05	0.000260144	Slfn2	11	86908432	86913908	+	1664	protein_coding	NA && PF04326:Putative DNA-binding domain	-
MGP_C57BL6NJ_G0021443	1469.49	975.164	2659.95	4138.89	1222.33	3399.42	-1.47588	1.92677e-05	0.000260949	Zfp503	14	15316432	15322035	-	4213	protein_coding	NA && -	-
MGP_C57BL6NJ_G0028273	103.043	83.2702	267.817	349.142	93.1568	308.48	-1.72848	1.94269e-05	0.000262864	Arsj	3	133432704	133514563	+	3859	protein_coding	NA && -	-
MGP_C57BL6NJ_G0021436	573.459	558.813	1339.09	1415.39	566.136	1377.24	-1.28259	2.05366e-05	0.000275845	Adk	14	14332918	14747411	+	1800	protein_coding	NA && PF00294:pfkB family carbohydrate kinase	-
MGP_C57BL6NJ_G0036654	288.97	423.374	1002.95	926.027	356.172	964.487	-1.43641	2.08108e-05	0.000279017	Amot	X	147044752	147105345	-	8408	protein_coding	NA && PF12240:Angiomotin C terminal	-
MGP_C57BL6NJ_G0034337	571.219	295.96	1135.03	1488.8	433.59	1311.91	-1.59814	2.0862e-05	0.000279448	Adgrl1	8	87984415	88033639	+	8089	protein_coding	NA && -	-
MGP_C57BL6NJ_G0036646	856.829	1377.47	2443.15	3998.67	1117.15	3220.91	-1.52734	2.09829e-05	0.0002803	Pak3	X	145014220	145308036	+	9552	protein_coding	NA && -	-
MGP_C57BL6NJ_G0023272	2342	1623.27	4361.59	5900.6	1982.63	5131.1	-1.37199	2.10143e-05	0.000280464	Phldb2	16	45552225	45781350	-	7577	protein_coding	NA && PF00169:PH domain	-
MGP_C57BL6NJ_G0022845	161.285	139.452	421.766	445.133	150.369	433.45	-1.52796	2.16482e-05	0.0002884	Hoxc8	15	109121710	109125214	+	2832	protein_coding	NA && -	-
MGP_C57BL6NJ_G0022080	60.4821	92.2995	261.44	273.856	76.3908	267.648	-1.80636	2.16893e-05	0.000288686	Pcca	14	125066588	125456764	+	5210	protein_coding	NA && PF00289:Biotin carboxylase, N-terminal domain|PF02785:Biotin carboxylase C-terminal domain|PF18140:Propionyl-coenzyme A carboxylase BT domain|PF02786:Carbamoyl-phosphate synthase L chain, ATP binding domain|PF00364:Biotin-requiring enzyme	-
MGP_C57BL6NJ_G0030568	204.967	83.2702	575.716	471.483	144.119	523.599	-1.86385	2.18117e-05	0.000289789	Gusb	5	139227470	139241736	-	4551	protein_coding	NA && PF00703:Glycosyl hydrolases family 2|PF02837:Glycosyl hydrolases family 2, sugar binding domain|PF02836:Glycosyl hydrolases family 2, TIM barrel domain	-
MGP_C57BL6NJ_G0016130	1855.9	2165.02	4039.12	6379.61	2010.46	5209.36	-1.3735	2.1968e-05	0.000291602	MGP_C57BL6NJ_G0016130	9	40913947	41172846	+	12655	processed_transcript	NA && -	-
MGP_C57BL6NJ_G0026858	1537.81	1826.93	3376.86	5473.35	1682.37	4425.11	-1.39511	2.27037e-05	0.000300282	Fgf7	2	133362407	133421541	+	3248	protein_coding	NA && PF00167:Fibroblast growth factor	-
MGP_C57BL6NJ_G0028826	234.088	136.443	570.25	553.358	185.265	561.804	-1.60217	2.39477e-05	0.000316166	Bnc2	4	87195764	87604177	-	8174	protein_coding	NA && -	zf-C2H2
MGP_C57BL6NJ_G0003922	70.5624	36.1172	197.675	233.389	53.3398	215.532	-2.01885	2.62256e-05	0.00034346	4933431E20Rik	3	113491613	113499832	-	6821	antisense	NA && -	-
MGP_C57BL6NJ_G0020972	1081.96	683.217	2567.04	2077.91	882.587	2322.48	-1.39627	2.93028e-05	0.000381378	Nsd1	13	56327700	56442457	+	12759	protein_coding	NA && PF00855:PWWP domain|PF00856:SET domain|PF17982:NSD Cys-His rich domain|PF17907:AWS domain	-
MGP_C57BL6NJ_G0024873	0	0	30.972	31.9969	0	31.4845	-7.33509	2.9735e-05	0.000386661	Iigp1	18	61839663	61858320	+	3121	protein_coding	NA && -	-
MGP_C57BL6NJ_G0027689	62.7221	51.166	168.524	267.268	56.9441	217.896	-1.93715	2.98548e-05	0.000387875	Kcnab1	3	66642014	66923374	+	8593	protein_coding	NA && -	-
MGP_C57BL6NJ_G0022362	84.0028	98.319	284.214	291.736	91.1609	287.975	-1.65854	3.0494e-05	0.00039513	Zfp41	15	78476508	78485129	+	4068	protein_coding	NA && PF00096:Zinc finger, C2H2 type	zf-C2H2
MGP_C57BL6NJ_G0025249	9758.89	15042.8	27008.5	36319.3	12400.8	31663.9	-1.35237	3.12798e-05	0.00040362	Fth1	19	7609291	7611680	+	866	protein_coding	NA && PF00210:Ferritin-like domain	-
MGP_C57BL6NJ_G0015775	0	2.00651	42.8143	50.8186	1.00326	46.8164	-5.48491	3.14177e-05	0.000404955	MGP_C57BL6NJ_G0015775	19	9270950	9320652	-	1188	processed_transcript	NA && -	-
MGP_C57BL6NJ_G0029201	2.24008	2.00651	51.9237	41.4077	2.12329	46.6657	-4.46091	3.17138e-05	0.000408272	Col8a2	4	132850969	132880177	+	4489	protein_coding	NA && PF00386:C1q domain|PF01391:Collagen triple helix repeat (20 copies)	-
MGP_C57BL6NJ_G0021393	15.6805	34.1107	114.779	147.75	24.8956	131.264	-2.39135	3.31317e-05	0.000423699	Il3ra	14	7059336	7068331	+	1394	protein_coding	NA && PF09240:Interleukin-6 receptor alpha chain, binding	-
MGP_C57BL6NJ_G0034537	57.1219	28.0911	318.83	117.636	42.6065	218.233	-2.36111	3.32674e-05	0.000425064	Plekhg4	8	111588921	111602102	+	5410	protein_coding	NA && -	-
MGP_C57BL6NJ_G0032885	426.734	855.777	1768.14	1916.99	641.256	1842.56	-1.52206	3.33628e-05	0.000425912	Idh2	7	85253440	85275448	-	2582	protein_coding	NA && PF00180:Isocitrate/isopropylmalate dehydrogenase	-
MGP_C57BL6NJ_G0030252	0	0	42.8143	20.7039	0	31.7591	-7.3481	3.35611e-05	0.000427701	MGP_C57BL6NJ_G0030252	5	111581837	111605106	-	3045	protein_coding	NA && PF02263:Guanylate-binding protein, N-terminal domain|PF02841:Guanylate-binding protein, C-terminal domain	-
novel.290	127.684	380.234	777.034	1093.54	253.959	935.287	-1.87913	3.37733e-05	0.000429994	-	17	11102899	11105756	+	612	-	- && sp|P09671|SODM_MOUSE Superoxide dismutase [Mn], mitochondrial OS=Mus musculus OX=10090 GN=Sod2 PE=1 SV=3 && PF00081:Iron/manganese superoxide dismutases, alpha-hairpin domain	-
MGP_C57BL6NJ_G0034299	4.48015	8.02604	52.8347	75.2867	6.2531	64.0607	-3.34685	3.37997e-05	0.000429994	Ednra	8	81256794	81330881	-	5476	protein_coding	NA && -	-
MGP_C57BL6NJ_G0016874	38.0813	56.1823	220.448	157.161	47.1318	188.805	-1.99948	3.45032e-05	0.000437428	Nuak2	1	140834186	140852923	+	3920	protein_coding	NA && -	-
MGP_C57BL6NJ_G0020222	421.134	343.113	992.927	922.263	382.124	957.595	-1.32584	3.47969e-05	0.00044039	Six1	12	75188804	75204411	-	4383	protein_coding	NA && PF00046:Homeodomain|PF16878:Transcriptional regulator, SIX1, N-terminal SD domain	Homeobox
MGP_C57BL6NJ_G0036306	64.9622	110.358	309.72	284.207	87.6601	296.964	-1.75761	3.52907e-05	0.000446256	Haus7	X	71323540	71346290	-	1438	protein_coding	NA && -	-
MGP_C57BL6NJ_G0034149	7.84027	4.01302	47.369	79.0511	5.92664	63.21	-3.42574	3.64043e-05	0.000459277	Npy1r	8	69266670	69276047	+	3007	protein_coding	NA && PF00001:7 transmembrane receptor (rhodopsin family)	-
MGP_C57BL6NJ_G0034807	427.855	348.129	900.011	1057.78	387.992	978.895	-1.33553	3.64143e-05	0.000459277	Casp12	9	2257526	2283865	+	3840	protein_coding	NA && PF00656:Caspase domain|PF00619:Caspase recruitment domain	-
MGP_C57BL6NJ_G0022909	25.7609	19.0618	166.702	81.8743	22.4114	124.288	-2.47471	3.64816e-05	0.000459731	Abat	16	5314101	5436231	+	7748	protein_coding	NA && -	-
MGP_C57BL6NJ_G0023129	6.72023	7.02279	65.5879	62.1116	6.87151	63.8497	-3.21528	3.67649e-05	0.000462643	Tmem44	16	29037555	29079010	-	8829	protein_coding	NA && -	-
MGP_C57BL6NJ_G0036753	390.893	583.894	1235.24	1277.99	487.394	1256.62	-1.36574	3.69214e-05	0.000464078	Rab9	X	169385494	169408279	-	1749	protein_coding	NA && PF00071:Ras family	-
MGP_C57BL6NJ_G0025154	49.2817	45.1465	137.552	250.328	47.2141	193.94	-2.03864	3.70071e-05	0.000464758	Tm7sf2	19	3149369	3156744	-	3484	protein_coding	NA && PF01222:Ergosterol biosynthesis ERG4/ERG24 family	-
MGP_C57BL6NJ_G0027342	1365.33	1270.12	2872.2	3143.22	1317.72	3007.71	-1.19067	3.72742e-05	0.000467312	Ptpn1	2	178790376	178837502	+	5533	protein_coding	NA && -	-
MGP_C57BL6NJ_G0024484	1008.03	395.282	2328.37	2113.68	701.658	2221.02	-1.66306	3.80016e-05	0.000475619	Plekhh2	17	90790454	90904660	+	6886	protein_coding	NA && PF00169:PH domain|PF00373:FERM central domain|PF00784:MyTH4 domain	-
MGP_C57BL6NJ_G0022162	1831.26	1145.72	5141.36	3112.17	1488.49	4126.76	-1.47139	3.83218e-05	0.000479075	Ank	15	26579698	26715700	+	3608	protein_coding	NA && PF07260:Progressive ankylosis protein (ANKH)	-
novel.580	24.6408	25.0814	101.115	142.104	24.8611	121.609	-2.28988	3.89743e-05	0.000486549	-	6	131122853	131124716	+	708	-	- && sp|Q8CG16|C1RA_MOUSE Complement C1r-A subcomponent OS=Mus musculus OX=10090 GN=C1ra PE=1 SV=1 && -	-
MGP_C57BL6NJ_G0035546	747.065	798.591	1635.14	2046.86	772.828	1841	-1.25216	3.98427e-05	0.000496125	Elovl5	9	80482505	80555107	+	3522	protein_coding	NA && PF01151:GNS1/SUR4 family	-
MGP_C57BL6NJ_G0028174	2.24008	8.02604	50.1018	72.4635	5.13306	61.2827	-3.55743	3.99158e-05	0.000496482	Gstm7	3	113534664	113540147	-	1601	protein_coding	NA && PF02798:Glutathione S-transferase, N-terminal domain|PF14497:Glutathione S-transferase, C-terminal domain	-
MGP_C57BL6NJ_G0028240	358.412	479.556	1018.43	1091.66	418.984	1055.05	-1.33176	3.99976e-05	0.000496789	Snx7	3	124139507	124239986	-	5882	protein_coding	NA && -	-
MGP_C57BL6NJ_G0017665	13.4405	9.0293	52.8347	120.459	11.2349	86.6467	-2.95178	4.00518e-05	0.000497042	Vsir	10	61709884	61739794	+	4923	protein_coding	NA && -	-
MGP_C57BL6NJ_G0032602	169.126	176.573	396.26	607.94	172.849	502.1	-1.53817	4.02619e-05	0.000499228	Iglon5	7	45682082	45699217	-	2608	protein_coding	NA && PF00047:Immunoglobulin domain|PF13927:Immunoglobulin domain	-
MGP_C57BL6NJ_G0034053	162.406	198.644	409.013	660.641	180.525	534.827	-1.56609	4.20269e-05	0.000519812	Mtus1	8	41334490	41479876	-	10077	protein_coding	NA && -	-
MGP_C57BL6NJ_G0023189	66.0822	147.478	489.176	301.147	106.78	395.162	-1.88509	4.20282e-05	0.000519812	Dtx3l	16	35013145	35027492	-	5722	protein_coding	NA && PF13923:Zinc finger, C3HC4 type (RING finger)|PF18102:Deltex C-terminal domain	-
MGP_C57BL6NJ_G0027968	229.608	219.713	553.853	615.469	224.66	584.661	-1.37997	4.23453e-05	0.000523292	Tdrkh	3	98577271	98595502	+	2972	protein_coding	NA && -	-
MGP_C57BL6NJ_G0030870	224.008	211.687	526.525	620.175	217.847	573.35	-1.39623	4.28865e-05	0.000529534	Pon3	6	2116812	2153783	-	3385	protein_coding	NA && PF01731:Arylesterase	-
MGP_C57BL6NJ_G0033777	305.77	247.804	583.003	992.844	276.787	787.924	-1.50964	4.72949e-05	0.000578854	Dhcr7	7	154552246	154576535	+	3347	protein_coding	NA && -	-
MGP_C57BL6NJ_G0026849	2749.69	1091.54	5864.65	5788.61	1920.62	5826.63	-1.60135	4.73145e-05	0.000578854	Fbn1	2	132585339	132797973	-	12128	protein_coding	NA && -	-
MGP_C57BL6NJ_G0034806	96.3233	183.596	324.296	697.344	139.959	510.82	-1.86585	4.78707e-05	0.000584198	Casp4	9	2216125	2249033	+	3710	protein_coding	NA && PF00656:Caspase domain	-
MGP_C57BL6NJ_G0030157	1.12004	12.0391	77.4301	67.7581	6.57955	72.5941	-3.43905	4.8359e-05	0.000589666	Ppbp	5	95531422	95532967	+	1083	protein_coding	NA && PF00048:Small cytokines (intecrine/chemokine), interleukin-8 like	-
MGP_C57BL6NJ_G0022773	66.0822	91.2962	277.837	239.035	78.6892	258.436	-1.71376	4.88264e-05	0.000594379	Cela1	15	106515077	106530422	-	1103	protein_coding	NA && PF00089:Trypsin	-
MGP_C57BL6NJ_G0031750	2.24008	1.00326	61.9441	28.2325	1.62167	45.0883	-4.8179	5.07159e-05	0.000614323	Cracr2a	6	134506290	134587065	+	1362	protein_coding	NA && PF13499:EF-hand domain pair	-
MGP_C57BL6NJ_G0021282	630.581	634.057	1427.45	1500.09	632.319	1463.77	-1.21094	5.09937e-05	0.000617069	Pik3r1	13	106759088	106850617	-	10068	protein_coding	NA && -	-
MGP_C57BL6NJ_G0025275	471.536	420.364	1090.4	1041.78	445.95	1066.09	-1.25762	5.10266e-05	0.000617069	Tmem132a	19	8585582	8597511	-	4069	protein_coding	NA && -	-
MGP_C57BL6NJ_G0026986	676.503	750.435	1426.54	2141.91	713.469	1784.22	-1.32221	5.17721e-05	0.00062454	Ism1	2	147886166	147970964	+	2965	protein_coding	NA && -	-
MGP_C57BL6NJ_G0033789	183.686	147.478	500.107	416.9	165.582	458.504	-1.4703	5.20144e-05	0.000626434	Tpcn2	7	156080606	156110626	-	2909	protein_coding	NA && PF00520:Ion transport protein	-
MGP_C57BL6NJ_G0034008	128.804	168.547	409.013	427.252	148.676	418.133	-1.49066	5.21394e-05	0.000627425	Fut10	8	30670324	30750433	+	3296	protein_coding	NA && PF00852:Glycosyltransferase family 10 (fucosyltransferase) C-term|PF17039:Fucosyltransferase, N-terminal	-
MGP_C57BL6NJ_G0036415	108.644	74.2409	303.344	275.738	91.4423	289.541	-1.66491	5.27627e-05	0.000634119	Arhgef9	X	94289130	94444199	-	8776	protein_coding	NA && PF00018:SH3 domain|PF00169:PH domain|PF00621:RhoGEF domain	-
MGP_C57BL6NJ_G0029719	366.252	392.273	861.752	981.551	379.263	921.651	-1.28084	5.31592e-05	0.000638128	Crot	5	6515581	6547859	-	5449	protein_coding	NA && PF00755:Choline/Carnitine o-acyltransferase	-
MGP_C57BL6NJ_G0036518	3111.47	3762.21	7117.19	8471.64	3436.84	7794.42	-1.1813	5.36533e-05	0.000643533	Sh3bgrl	X	108979177	109080014	+	3298	protein_coding	NA && PF04908:SH3-binding, glutamic acid-rich protein	-
MGP_C57BL6NJ_G0028359	13.4405	18.0586	96.5599	86.5798	15.7495	91.5698	-2.53606	5.41432e-05	0.000648448	Kyat3	3	150977499	151026127	+	9518	protein_coding	NA && PF00155:Aminotransferase class I and II	-
MGP_C57BL6NJ_G0028367	0	0	40.0815	18.8217	0	29.4516	-7.2393	5.41514e-05	0.000648448	MGP_C57BL6NJ_G0028367	3	153131797	153195786	-	2827	protein_coding	NA && PF08434:Calcium-activated chloride channel N terminal|PF13519:von Willebrand factor type A domain	-
MGP_C57BL6NJ_G0007334	5.60019	2.00651	39.1705	66.817	3.80335	52.9938	-3.81907	5.43517e-05	0.000650315	MGP_C57BL6NJ_G0007334	7	72523955	72617519	+	3074	lincRNA	NA && -	-
MGP_C57BL6NJ_G0026022	182.566	253.824	451.827	924.145	218.195	687.986	-1.65586	5.44942e-05	0.00065149	1110008P14Rik	2	31769167	31774008	-	2694	protein_coding	NA && -	-
MGP_C57BL6NJ_G0005923	31.3611	20.0651	91.0942	168.454	25.7131	129.774	-2.33911	5.69872e-05	0.000678382	Carmn	18	63220917	63236828	-	2304	lincRNA	NA && -	-
MGP_C57BL6NJ_G0026212	1120.04	1568.09	2713.7	4122.89	1344.06	3418.29	-1.34646	5.8015e-05	0.000688535	Cers6	2	70865831	71127806	+	8875	protein_coding	NA && -	Homeobox
MGP_C57BL6NJ_G0036635	521.938	813.64	1479.37	1990.39	667.789	1734.88	-1.37686	5.89251e-05	0.000698208	Col4a5	X	142989512	143216167	+	6718	protein_coding	NA && PF01391:Collagen triple helix repeat (20 copies)|PF01413:C-terminal tandem repeated domain in type 4 procollagen	-
MGP_C57BL6NJ_G0029810	88.483	182.592	323.385	660.641	135.538	492.013	-1.85781	5.90248e-05	0.000698825	Il6	5	29687147	29698776	+	2270	protein_coding	NA && PF00489:Interleukin-6/G-CSF/MGF family	-
MGP_C57BL6NJ_G0026854	2555.93	2505.13	4712.31	7836.41	2530.53	6274.36	-1.31002	5.98867e-05	0.000707887	Secisbp2l	2	133042497	133095653	-	8222	protein_coding	NA && -	-
MGP_C57BL6NJ_G0020863	143.365	173.563	369.843	539.241	158.464	454.542	-1.51942	6.12623e-05	0.000721823	Gcnt2	13	40577737	40684021	+	7038	protein_coding	NA && PF02485:Core-2/I-Branching enzyme	-
MGP_C57BL6NJ_G0028840	173.606	185.602	476.423	467.719	179.604	472.071	-1.39393	6.39305e-05	0.000751452	Hacd4	4	91635097	91681117	-	6756	protein_coding	NA && -	-
MGP_C57BL6NJ_G0028065	2445.04	1830.94	4803.4	4973.63	2137.99	4888.52	-1.19327	6.40903e-05	0.000752728	Notch2	3	102666486	102809405	+	10777	protein_coding	NA && PF06816:NOTCH protein|PF12796:Ankyrin repeats (3 copies)|PF07684:NOTCH protein|PF07645:Calcium-binding EGF domain|PF11936:Domain of unknown function (DUF3454)|PF00066:LNR domain|PF13857:Ankyrin repeats (many copies)|PF00008:EGF-like domain	-
MGP_C57BL6NJ_G0022156	1806.62	1188.86	3457.03	3764.34	1497.74	3610.68	-1.26972	6.4732e-05	0.00075905	Myo10	15	24646813	24847577	+	10059	protein_coding	NA && PF16735:Unconventional myosin-X coiled coil domain|PF00063:Myosin head (motor domain)|PF00169:PH domain|PF00373:FERM central domain|PF00784:MyTH4 domain|PF18597:Myosin X N-terminal SH3 domain	-
MGP_C57BL6NJ_G0033700	0	0	22.7736	32.938	0	27.8558	-7.1582	6.69955e-05	0.000782186	Ifitm6	7	151513743	151514823	-	541	protein_coding	NA && PF04505:Interferon-induced transmembrane protein	-
MGP_C57BL6NJ_G0016604	61.6021	47.153	221.359	168.454	54.3775	194.907	-1.84373	6.70141e-05	0.000782186	Irs1	1	86344306	86404098	-	9147	protein_coding	NA && -	-
MGP_C57BL6NJ_G0027847	212.807	261.85	596.667	616.41	237.328	606.539	-1.35306	6.70247e-05	0.000782186	Slc50a1	3	92863618	92865942	-	1466	protein_coding	NA && -	-
MGP_C57BL6NJ_G0035959	378.573	392.273	951.935	881.796	385.423	916.865	-1.25021	6.86589e-05	0.000799985	Ano10	9	128581306	128704495	-	2599	protein_coding	NA && -	-
novel.535	84.0028	45.1465	246.865	214.567	64.5747	230.716	-1.84076	6.93146e-05	0.000806985	-	5	116721081	116743798	+	3492	-	- && sp|E9QAG8|ZN431_MOUSE Zinc finger protein 431 OS=Mus musculus OX=10090 GN=Znf431 PE=1 SV=1 && PF01352:KRAB box	zf-C2H2
MGP_C57BL6NJ_G0031691	52.6418	75.2441	191.298	251.27	63.943	221.284	-1.78865	7.03564e-05	0.000817169	C1rl	6	131085835	131117619	+	3000	protein_coding	NA && -	-
MGP_C57BL6NJ_G0021706	674.263	986.2	1723.5	2516.46	830.231	2119.98	-1.35209	7.05935e-05	0.000819085	Abhd4	14	50657583	50668927	+	3000	protein_coding	NA && PF00561:alpha/beta hydrolase fold	-
MGP_C57BL6NJ_G0033993	1097.64	1896.15	3405.1	4275.35	1496.89	3840.22	-1.35894	7.06329e-05	0.000819085	Adgra2	8	26248903	26289597	+	5775	protein_coding	NA && PF00002:7 transmembrane receptor (Secretin family)|PF01825:GPCR proteolysis site, GPS, motif|PF13855:Leucine rich repeat	-
MGP_C57BL6NJ_G0022529	1264.52	1106.59	2981.51	2424.23	1185.56	2702.87	-1.18906	7.24348e-05	0.000839317	Zc3h7b	15	85432510	85495015	+	5980	protein_coding	NA && -	-
MGP_C57BL6NJ_G0022555	16.8006	40.1302	100.204	192.922	28.4654	146.563	-2.35743	7.31984e-05	0.000847496	Cyp2d22	15	86126413	86136216	-	2771	protein_coding	NA && PF00067:Cytochrome P450	-
MGP_C57BL6NJ_G0028517	327.051	337.094	706.891	942.967	332.072	824.929	-1.31263	7.88926e-05	0.000908409	Manea	4	24476742	24501364	-	4867	protein_coding	NA && PF16317:Glycosyl hydrolase family 99	-
MGP_C57BL6NJ_G0030264	5244.02	5184.82	10202.6	12594.5	5214.42	11398.5	-1.12827	8.23994e-05	0.000940674	Tgfbr3	5	113605304	113802133	-	6743	protein_coding	NA && -	-
MGP_C57BL6NJ_G0034464	86.2429	164.534	390.794	386.786	125.388	388.79	-1.63014	8.31066e-05	0.00094801	Cx3cl1	8	99711181	99723243	+	5356	protein_coding	NA && -	-
MGP_C57BL6NJ_G0034762	1155.88	1088.53	2230.9	2886.31	1122.21	2558.6	-1.18905	8.33975e-05	0.000950589	Galnt2	8	132193794	132311714	+	4282	protein_coding	NA && -	-
MGP_C57BL6NJ_G0034204	267.689	417.354	909.121	855.446	342.522	882.283	-1.36415	8.3696e-05	0.000953251	2810428I15Rik	8	73452199	73454659	-	1822	protein_coding	NA && PF14966:DNA repair REX1-B	-
MGP_C57BL6NJ_G0020872	736.985	902.93	1619.66	2362.12	819.957	1990.89	-1.27955	8.55623e-05	0.000972245	Nedd9	13	41059521	41249735	-	4712	protein_coding	NA && PF08824:Serine rich protein interaction domain|PF12026:Crk-Associated Substrate C-terminal domain|PF14604:Variant SH3 domain	-
MGP_C57BL6NJ_G0031184	400.974	355.152	1040.3	803.686	378.063	921.991	-1.28644	8.59568e-05	0.000975972	Hoxa10	6	52608666	52618323	-	3270	protein_coding	NA && PF00046:Homeodomain	Homeobox
MGP_C57BL6NJ_G0018860	329.291	1021.31	1839.19	2685.85	675.302	2262.52	-1.74365	9.29269e-05	0.00105186	Pmp22	11	65201465	65232013	+	2354	protein_coding	NA && PF00822:PMP-22/EMP/MP20/Claudin family	-
MGP_C57BL6NJ_G0028057	524.178	541.758	1168.74	1262.94	532.968	1215.84	-1.18976	9.33199e-05	0.00105468	Bcl9	3	101744394	101841184	-	8386	protein_coding	NA && PF11502:B-cell lymphoma 9 protein	-
MGP_C57BL6NJ_G0028253	444.655	424.377	992.927	1015.43	434.516	1004.18	-1.20863	9.47034e-05	0.00106867	Gclm	3	129005047	129027430	+	1231	protein_coding	NA && PF00248:Aldo/keto reductase family	-
MGP_C57BL6NJ_G0029650	47.0416	36.1172	130.265	191.981	41.5794	161.123	-1.95603	9.63652e-05	0.00108409	Mmp23	4	165682553	165685282	-	2340	protein_coding	NA && PF01549:ShK domain-like|PF00413:Matrixin	-
MGP_C57BL6NJ_G0026774	85.1229	128.417	348.891	291.736	106.77	320.314	-1.58314	9.89152e-05	0.00110431	Tyro3	2	126622780	126643149	+	6198	protein_coding	NA && PF07714:Protein tyrosine kinase|PF07679:Immunoglobulin I-set domain|PF00041:Fibronectin type III domain	-
MGP_C57BL6NJ_G0029231	67.2023	53.1725	171.257	240.918	60.1874	206.087	-1.77706	9.92639e-05	0.00110737	Zfp362	4	135559273	135594470	-	3253	protein_coding	NA && -	zf-C2H2
MGP_C57BL6NJ_G0035991	58.242	65.2116	171.257	247.505	61.7268	209.381	-1.76122	9.9515e-05	0.00110932	2010315B03Rik	9	130869522	130894754	-	3914	protein_coding	NA && PF01352:KRAB box|PF00096:Zinc finger, C2H2 type	zf-C2H2
MGP_C57BL6NJ_G0019810	249.768	283.921	623.996	682.286	266.845	653.141	-1.29099	0.000100291	0.00111306	Fbf1	11	123920337	123946190	-	7751	protein_coding	NA && -	-
MGP_C57BL6NJ_G0024826	14.5605	5.01628	36.4377	138.339	9.78838	87.3885	-3.16929	0.000100293	0.00111306	Arl14epl	18	47376005	47385568	+	2064	protein_coding	NA && PF14949:ARF7 effector protein C-terminus	-
MGP_C57BL6NJ_G0026807	1486.29	1701.52	3548.12	3389.79	1593.91	3468.95	-1.12185	0.000100426	0.00111356	Map1a	2	128246377	128267608	+	12171	protein_coding	NA && -	-
MGP_C57BL6NJ_G0031255	61.6021	101.329	224.092	314.322	81.4654	269.207	-1.72177	0.000101251	0.00112186	Herc3	6	59734575	59839889	+	8821	protein_coding	NA && PF00632:HECT-domain (ubiquitin-transferase)|PF00415:Regulator of chromosome condensation (RCC1) repeat	-
MGP_C57BL6NJ_G0018834	720.184	917.978	1682.51	2145.67	819.081	1914.09	-1.22429	0.000102507	0.00113492	Epn2	11	63432312	63497256	-	5228	protein_coding	NA && PF01417:ENTH domain	-
MGP_C57BL6NJ_G0018075	0	0	20.0407	31.9969	0	26.0188	-7.05971	0.000103915	0.00114877	Lum	10	102731074	102739325	+	1986	protein_coding	NA && PF01462:Leucine rich repeat N-terminal domain|PF13855:Leucine rich repeat	-
MGP_C57BL6NJ_G0019941	222.888	104.339	521.059	478.071	163.613	499.565	-1.6126	0.000104597	0.00115458	Tbcd	11	129815303	129992653	+	8096	protein_coding	NA && -	-
MGP_C57BL6NJ_G0021754	112.004	189.615	397.171	475.248	150.809	436.209	-1.53038	0.000106764	0.00117496	Psme2	14	52118263	52121858	-	1764	protein_coding	NA && PF02252:Proteasome activator pa28 beta subunit|PF02251:Proteasome activator pa28 alpha subunit	-
MGP_C57BL6NJ_G0025017	1413.49	1009.27	2659.95	2910.77	1211.38	2785.36	-1.20145	0.000107344	0.00117957	Zadh2	18	87342882	87353293	+	3321	protein_coding	NA && -	-
MGP_C57BL6NJ_G0019566	512.977	442.435	1114.08	1083.19	477.706	1098.64	-1.2018	0.000108136	0.00118739	Atp6v0a1	11	107019992	107075815	+	6556	protein_coding	NA && -	-
MGP_C57BL6NJ_G0025863	544.338	360.169	1093.13	1129.3	452.254	1111.22	-1.29762	0.000108314	0.00118846	Abca2	2	24063516	24083353	+	8346	protein_coding	NA && PF00005:ABC transporter|PF12698:ABC-2 family transporter protein	-
MGP_C57BL6NJ_G0021216	199.367	157.511	521.97	422.547	178.439	472.258	-1.40507	0.000109339	0.00119755	Arsb	13	98046619	98239445	+	3989	protein_coding	NA && -	-
MGP_C57BL6NJ_G0035477	7125.68	5257.06	14886.6	12787.5	6191.37	13837	-1.16026	0.000109387	0.00119755	Tpm1	9	68732957	68759761	-	6485	protein_coding	NA && PF00261:Tropomyosin	-
MGP_C57BL6NJ_G0031268	5.60019	15.0488	52.8347	104.46	10.3245	78.6475	-2.91734	0.000109481	0.00119768	Tnip3	6	66970280	67083835	+	10824	protein_coding	NA && -	-
MGP_C57BL6NJ_G0027522	181.446	284.924	553.853	700.167	233.185	627.01	-1.42575	0.000111133	0.00121395	Naaladl2	3	22188455	23660347	-	10411	protein_coding	NA && -	-
MGP_C57BL6NJ_G0025296	0	0	26.4173	24.4682	0	25.4428	-7.02778	0.000111687	0.00121819	Ms4a6c	19	9270150	9288338	+	1527	protein_coding	NA && PF04103:CD20-like family	-
MGP_C57BL6NJ_G0019108	44.8015	105.342	270.55	263.504	75.0716	267.027	-1.82666	0.000112801	0.00122942	Slc43a2	11	78698275	78748745	+	10042	protein_coding	NA && -	-
MGP_C57BL6NJ_G0036313	267.689	257.837	641.303	626.762	262.763	634.033	-1.27092	0.000113267	0.00123359	Abcd1	X	71621492	71643296	+	4192	protein_coding	NA && -	-
MGP_C57BL6NJ_G0018113	114.244	189.615	492.82	384.904	151.93	438.862	-1.52868	0.000113985	0.00124049	Nav3	10	115855926	116714296	-	13806	protein_coding	NA && -	-
MGP_C57BL6NJ_G0022897	19.0406	25.0814	103.847	104.46	22.061	104.154	-2.23627	0.000115404	0.00125407	Rogdi	16	1620966	1626798	-	2334	protein_coding	NA && PF10259:Rogdi leucine zipper containing protein	-
MGP_C57BL6NJ_G0036723	19.0406	34.1107	136.641	106.343	26.5757	121.492	-2.18762	0.000117006	0.0012696	Nhs	X	164551251	164903529	-	8805	protein_coding	NA && PF15273:NHS-like	-
MGP_C57BL6NJ_G0035626	26.8809	20.0651	125.71	93.1674	23.473	109.439	-2.22418	0.000117297	0.00127181	Slc9a9	9	98521274	99102387	+	5698	protein_coding	NA && PF00999:Sodium/hydrogen exchanger family	-
MGP_C57BL6NJ_G0031350	219.527	334.084	654.968	774.512	276.806	714.74	-1.36749	0.000119179	0.00129127	Htra2	6	86334317	86338323	-	2946	protein_coding	NA && -	-
MGP_C57BL6NJ_G0003551	5.60019	4.01302	60.1222	42.3488	4.80661	51.2355	-3.42036	0.000120175	0.00130109	BC037039	18	37520445	37522649	-	2205	antisense	NA && PF00028:Cadherin domain|PF08266:Cadherin-like	-
MGP_C57BL6NJ_G0021402	13.4405	3.00977	49.1909	95.0495	8.22511	72.1202	-3.14928	0.000120409	0.00130267	Thrb	14	10614971	11021295	+	6527	protein_coding	NA && PF00105:Zinc finger, C4 type (two domains)|PF00104:Ligand-binding domain of nuclear hormone receptor	THR-like
MGP_C57BL6NJ_G0022843	42.5614	44.1432	167.613	145.868	43.3523	156.741	-1.854	0.000121623	0.00131484	Hoxc5	15	109097601	109148561	+	3089	protein_coding	NA && PF00046:Homeodomain	Homeobox
MGP_C57BL6NJ_G0022847	97.4433	77.2506	272.372	247.505	87.347	259.938	-1.5747	0.00012564	0.00135527	Hoxc4	15	109150065	109168505	+	2568	protein_coding	NA && -	Homeobox
novel.677	68.3223	57.1855	199.496	204.215	62.7539	201.856	-1.68673	0.000127215	0.00136932	-	8	72096899	72105792	-	8894	-	- && sp|P11369|LORF2_MOUSE LINE-1 retrotransposable element ORF2 protein OS=Mus musculus OX=10090 GN=Pol PE=1 SV=2 && -	-
novel.201	76.1626	86.2799	191.298	341.614	81.2213	266.456	-1.71307	0.000127439	0.00137065	-	14	103887332	103996940	+	4668	-	- && - && -	-
MGP_C57BL6NJ_G0031239	45.9216	120.391	424.499	220.214	83.1561	322.356	-1.95147	0.000131773	0.00141415	Herc6	6	58398747	58487067	+	9270	protein_coding	NA && PF00415:Regulator of chromosome condensation (RCC1) repeat|PF13540:Regulator of chromosome condensation (RCC1) repeat|PF00632:HECT-domain (ubiquitin-transferase)	-
MGP_C57BL6NJ_G0016732	5.60019	0	51.0128	43.2899	2.80009	47.1513	-4.11607	0.000135178	0.00144727	Crocc2	1	98382789	98454309	+	7236	protein_coding	NA && PF15035:Ciliary rootlet component, centrosome cohesion	-
MGP_C57BL6NJ_G0032931	707.864	1106.59	1809.13	2802.55	907.227	2305.84	-1.34538	0.000136543	0.00146001	Stard5	7	89113874	89135040	+	5450	protein_coding	NA && -	-
MGP_C57BL6NJ_G0020464	8.9603	4.01302	65.5879	49.8775	6.48666	57.7327	-3.16639	0.000137985	0.00147379	Gm1000	12	109579949	109582943	+	2995	protein_coding	NA && -	-
MGP_C57BL6NJ_G0006013	253.129	258.84	599.4	627.703	255.984	613.552	-1.26105	0.000138578	0.00147812	C330006A16Rik	2	24858361	24862056	-	2471	lincRNA	NA && -	-
MGP_C57BL6NJ_G0025473	680.983	1118.63	2240.01	2103.32	899.806	2171.67	-1.2707	0.000139172	0.00148136	Lipa	19	34185093	34224182	-	2963	protein_coding	NA && PF00561:alpha/beta hydrolase fold	-
MGP_C57BL6NJ_G0024195	12.3204	8.02604	64.6769	72.4635	10.1732	68.5702	-2.75861	0.000143299	0.00152227	Tmem151b	17	48570952	48578602	-	4764	protein_coding	NA && -	-
MGP_C57BL6NJ_G0005511	19.0406	28.0911	105.669	109.166	23.5659	107.418	-2.18458	0.000146492	0.00155282	Gm28875	12	110048267	110048908	-	642	lincRNA	NA && -	-
MGP_C57BL6NJ_G0035521	38.0813	80.2604	194.942	230.566	59.1708	212.754	-1.84194	0.000149941	0.0015848	Unc13c	9	75636903	76171243	-	8792	protein_coding	NA && PF10540:Munc13 (mammalian uncoordinated) homology domain|PF00168:C2 domain|PF00130:Phorbol esters/diacylglycerol binding domain (C1 domain)|PF06292:Domain of Unknown Function (DUF1041)	-
MGP_C57BL6NJ_G0029705	390.893	476.546	1180.58	884.619	433.72	1032.6	-1.25115	0.000152093	0.00160523	Cfap69	5	2874488	2957302	-	7905	protein_coding	NA && -	-
MGP_C57BL6NJ_G0019282	725.785	402.305	1484.84	1372.1	564.045	1428.47	-1.3413	0.000155025	0.00163032	Rps6kb1	11	90724223	90774227	-	8658	protein_coding	NA && PF00433:Protein kinase C terminal domain|PF00069:Protein kinase domain	-
MGP_C57BL6NJ_G0029412	489.457	567.842	1110.44	1281.76	528.649	1196.1	-1.17767	0.000157391	0.00165164	Ece1	4	145538939	145654432	+	5376	protein_coding	NA && -	-
MGP_C57BL6NJ_G0019101	1633.02	1451.71	3067.14	3555.42	1542.36	3311.28	-1.10231	0.000160601	0.00168413	Serpinf1	11	78530748	78545376	-	2359	protein_coding	NA && PF00079:Serpin (serine protease inhibitor)	-
MGP_C57BL6NJ_G0022405	67.2023	95.3092	249.598	241.859	81.2558	245.728	-1.59457	0.000165691	0.00172764	Slc52a2	15	79485624	79488811	+	2700	protein_coding	NA && PF06237:Protein of unknown function (DUF1011)	-
MGP_C57BL6NJ_G0017120	435.695	452.468	938.271	1069.07	444.081	1003.67	-1.17629	0.000166843	0.00173718	Pbx1	1	179526769	179853434	-	13355	protein_coding	NA && PF03792:PBC domain|PF00046:Homeodomain	Homeobox
MGP_C57BL6NJ_G0024761	22.4008	21.0684	113.868	87.5208	21.7346	100.694	-2.21275	0.000168957	0.00175795	Pcdhga8	18	37529759	37559702	+	5596	protein_coding	NA && -	-
MGP_C57BL6NJ_G0033032	13.4405	8.02604	69.2316	69.6402	10.7332	69.4359	-2.70042	0.000175258	0.00181322	Gdpd5	7	106084600	106169918	+	3607	protein_coding	NA && -	-
MGP_C57BL6NJ_G0034005	79.5227	64.2083	193.12	254.093	71.8655	223.606	-1.63873	0.000175671	0.00181622	Rnf122	8	30568502	30589159	+	7083	protein_coding	NA && -	-
MGP_C57BL6NJ_G0035025	701.144	500.624	1314.49	1459.62	600.884	1387.06	-1.20732	0.000177459	0.00183212	Cdon	9	34329174	34430686	+	7689	protein_coding	NA && PF13927:Immunoglobulin domain|PF07679:Immunoglobulin I-set domain|PF00041:Fibronectin type III domain	-
MGP_C57BL6NJ_G0031122	146.725	115.374	337.96	363.259	131.05	350.609	-1.42079	0.000178746	0.00184282	Zfp398	6	47759874	47796675	+	11756	protein_coding	NA && -	zf-C2H2
MGP_C57BL6NJ_G0017598	174.726	80.2604	672.276	260.68	127.493	466.478	-1.87355	0.000180544	0.00185874	Aim1	10	44072757	44286898	-	6198	protein_coding	NA && PF00030:Beta/Gamma crystallin|PF00652:Ricin-type beta-trefoil lectin domain	-
MGP_C57BL6NJ_G0035621	19.0406	32.1042	119.333	106.343	25.5724	112.838	-2.13685	0.000184714	0.00189768	Plscr2	9	95934211	95957280	+	1743	protein_coding	NA && PF03803:Scramblase	-
MGP_C57BL6NJ_G0028737	62.7221	75.2441	194.942	231.507	68.9831	213.224	-1.62681	0.000186054	0.00191011	Ptpn3	4	57972106	58084846	-	7238	protein_coding	NA && PF00373:FERM central domain|PF09380:FERM C-terminal PH-like domain|PF09379:FERM N-terminal domain|PF00102:Protein-tyrosine phosphatase|PF00595:PDZ domain	-
MGP_C57BL6NJ_G0022178	1943.27	1632.3	3405.1	4434.39	1787.78	3919.75	-1.13267	0.000186443	0.00191277	Sdc2	15	32403518	32540070	+	3313	protein_coding	NA && PF01034:Syndecan domain	-
MGP_C57BL6NJ_G0020059	1396.69	1720.58	2885.87	4258.41	1558.63	3572.14	-1.19637	0.000186984	0.00191698	Prkar2b	12	30874120	30979390	-	3168	protein_coding	NA && PF02197:Regulatory subunit of type II PKA R-subunit|PF00027:Cyclic nucleotide-binding domain	-
MGP_C57BL6NJ_G0023175	1714.78	1525.95	3279.39	3556.36	1620.36	3417.88	-1.07685	0.000188827	0.00193183	Itgb5	16	32771600	32901745	+	3362	protein_coding	NA && PF17205:Integrin plexin domain|PF00362:Integrin beta chain VWA domain|PF18372:Integrin beta epidermal growth factor like domain 1|PF08725:Integrin beta cytoplasmic domain|PF07965:Integrin beta tail domain	-
MGP_C57BL6NJ_G0021880	2025.03	1692.49	3670.19	4297.93	1858.76	3984.06	-1.09999	0.000188961	0.00193185	Extl3	14	62419493	62470392	-	5977	protein_coding	NA && PF03016:Exostosin family|PF09258:Glycosyl transferase family 64 domain	-
MGP_C57BL6NJ_G0034432	16.8006	3.00977	130.265	533.595	9.90517	331.93	-5.07284	0.00019001	0.00194122	Mmp2	8	97609424	97637355	+	3038	protein_coding	NA && -	-
MGP_C57BL6NJ_G0026856	1052.84	1072.48	2081.5	2487.29	1062.66	2284.39	-1.1041	0.000191693	0.00195298	Galk2	2	133175505	133302741	+	6088	protein_coding	NA && PF10509:Galactokinase galactose-binding signature|PF00288:GHMP kinases N terminal domain	-
MGP_C57BL6NJ_G0027588	370.733	265.863	670.454	903.441	318.298	786.947	-1.30654	0.000198764	0.00202081	Fgf2	3	36834723	36897288	+	6782	protein_coding	NA && -	-
MGP_C57BL6NJ_G0017019	859.069	999.242	1864.7	2166.38	929.156	2015.54	-1.117	0.000202343	0.00205436	Qsox1	1	166234473	166271323	-	8291	protein_coding	NA && -	-
MGP_C57BL6NJ_G0036416	213.927	440.429	894.545	870.503	327.178	882.524	-1.43034	0.000207753	0.00210346	Amer1	X	94686009	94709971	-	8505	protein_coding	NA && PF09422:WTX protein	-
MGP_C57BL6NJ_G0028357	57.1219	165.537	488.265	303.029	111.33	395.647	-1.82644	0.000208916	0.00211379	Gbp2b	3	150863136	150889737	+	2823	protein_coding	NA && PF02841:Guanylate-binding protein, C-terminal domain|PF02263:Guanylate-binding protein, N-terminal domain	-
MGP_C57BL6NJ_G0029639	1178.28	1107.59	2352.96	2454.35	1142.94	2403.66	-1.07254	0.000212156	0.00214213	Ski	4	165151364	165218435	-	5562	protein_coding	NA && -	-
MGP_C57BL6NJ_G0034982	4778.08	4860.77	8965.5	11232.8	4819.43	10099.1	-1.06729	0.000213623	0.00215547	Dpy19l1	9	22650421	22747523	-	6283	protein_coding	NA && PF10034:Q-cell neuroblast polarisation	-
MGP_C57BL6NJ_G0016966	118.724	111.361	290.591	326.556	115.043	308.573	-1.4237	0.000215149	0.00216924	Glrx2	1	153064329	153098393	+	8424	protein_coding	NA && -	-
MGP_C57BL6NJ_G0029072	19.0406	16.0521	80.1629	94.1084	17.5464	87.1357	-2.31389	0.000215484	0.00216924	Tmem53	4	122783835	122811436	+	1713	protein_coding	NA && PF05705:Eukaryotic protein of unknown function (DUF829)	-
MGP_C57BL6NJ_G0023180	38.0813	38.1237	135.73	140.222	38.1025	137.976	-1.85643	0.000215579	0.00216924	Mylk	16	33737052	34007158	+	10141	protein_coding	NA && -	-
MGP_C57BL6NJ_G0028403	84.0028	110.358	291.502	258.798	97.1805	275.15	-1.50013	0.00021968	0.00220597	Nexn	3	161236075	161266228	-	3829	protein_coding	NA && PF07679:Immunoglobulin I-set domain	-
MGP_C57BL6NJ_G0020235	372.973	320.038	763.37	819.684	346.506	791.527	-1.19211	0.000222128	0.00222446	Rhoj	12	77676162	77773874	+	6484	protein_coding	NA && -	-
MGP_C57BL6NJ_G0015682	3.36011	1.00326	38.2596	38.5845	2.18168	38.422	-4.16367	0.000223997	0.00224012	BC037032	15	973758	981049	-	7125	processed_transcript	NA && -	-
MGP_C57BL6NJ_G0027307	26.8809	70.2279	223.181	158.102	48.5544	190.642	-1.96804	0.000227107	0.00226505	Slc12a5	2	175416014	175464065	+	7415	protein_coding	NA && PF03522:Solute carrier family 12|PF00324:Amino acid permease	-
MGP_C57BL6NJ_G0022136	1.12004	9.0293	42.8143	67.7581	5.07467	55.2862	-3.42048	0.000229972	0.00229207	Adamts12	15	8543143	8846237	+	6234	protein_coding	NA && PF01421:Reprolysin (M12B) family zinc metalloprotease|PF01562:Reprolysin family propeptide|PF17771:ADAM cysteine-rich domain|PF05986:ADAM-TS Spacer 1|PF00090:Thrombospondin type 1 domain	-
MGP_C57BL6NJ_G0020890	69.4424	67.2181	195.853	216.449	68.3302	206.151	-1.59325	0.000230743	0.00229819	Mylip	13	45432886	45458608	+	3050	protein_coding	NA && PF09379:FERM N-terminal domain|PF13920:Zinc finger, C3HC4 type (RING finger)|PF00373:FERM central domain	-
MGP_C57BL6NJ_G0022256	693.304	1182.84	1939.4	2658.56	938.071	2298.98	-1.29281	0.000234103	0.0023285	Enpp2	15	55979600	56068474	-	3473	protein_coding	NA && PF01223:DNA/RNA non-specific endonuclease|PF01033:Somatomedin B domain|PF01663:Type I phosphodiesterase / nucleotide pyrophosphatase	-
MGP_C57BL6NJ_G0035384	555.539	484.572	1089.49	1201.76	520.056	1145.63	-1.13961	0.000234947	0.00233373	Cd276	9	59430974	59463193	-	3297	protein_coding	NA && -	-
MGP_C57BL6NJ_G0027343	19.0406	81.2637	207.695	226.801	50.1522	217.248	-2.10873	0.000240376	0.00238122	Fam65c	2	178838281	178869510	-	4244	protein_coding	NA && -	-
MGP_C57BL6NJ_G0032204	94.0832	42.1367	256.886	207.98	68.11	232.433	-1.77497	0.000243108	0.00240044	Dmpk	7	17927334	17937277	+	4317	protein_coding	NA && -	-
MGP_C57BL6NJ_G0029837	721.304	460.494	1634.23	1216.82	590.899	1425.53	-1.27109	0.000243134	0.00240044	Cad	5	30817218	30841818	+	8183	protein_coding	NA && PF00117:Glutamine amidotransferase class-I|PF00185:Aspartate/ornithine carbamoyltransferase, Asp/Orn binding domain|PF02786:Carbamoyl-phosphate synthase L chain, ATP binding domain|PF01979:Amidohydrolase family|PF02142:MGS-like domain|PF02787:Carbamoyl-phosphate synthetase large chain, oligomerisation domain|PF02729:Aspartate/ornithine carbamoyltransferase, carbamoyl-P binding domain|PF0098…	-
MGP_C57BL6NJ_G0022336	98.5633	27.0879	227.736	270.091	62.8256	248.913	-1.99134	0.000244932	0.00241494	Jrk	15	77298640	77305874	-	5853	protein_coding	NA && -	-
MGP_C57BL6NJ_G0025690	35.8412	51.166	238.667	106.343	43.5036	172.505	-1.98554	0.00024769	0.00243307	Gfra1	19	60107855	60345550	-	5476	protein_coding	NA && PF02351:GDNF/GAS1 domain	-
MGP_C57BL6NJ_G0029707	812.028	805.614	1651.54	1772.06	808.821	1711.8	-1.08162	0.000249109	0.00244463	Steap1	5	3030471	3042834	-	1377	protein_coding	NA && PF01794:Ferric reductase like transmembrane component	-
MGP_C57BL6NJ_G0028491	0	0	18.2188	26.3504	0	22.2846	-6.83627	0.000252119	0.00247252	Cngb3	4	16951249	17193576	+	4708	protein_coding	NA && PF00027:Cyclic nucleotide-binding domain	-
MGP_C57BL6NJ_G0028585	14.5605	49.1595	136.641	152.456	31.86	144.549	-2.1739	0.000252892	0.00247844	Il11ra1	4	41218688	41237220	+	1471	protein_coding	NA && -	-
MGP_C57BL6NJ_G0017535	857.949	948.076	1872.9	1933.93	903.013	1903.41	-1.07566	0.000258793	0.00252783	Dse	10	33417773	33475069	-	4224	protein_coding	NA && -	-
MGP_C57BL6NJ_G0028646	137.765	239.778	479.156	524.184	188.771	501.67	-1.40843	0.000259754	0.00253554	Reck	4	43608889	43682785	+	4779	protein_coding	NA && -	-
MGP_C57BL6NJ_G0024933	47.0416	21.0684	174.901	110.107	34.055	142.504	-2.07098	0.000264056	0.00257069	Mppe1	18	69285540	69310340	-	2007	protein_coding	NA && PF00149:Calcineurin-like phosphoesterase	-
MGP_C57BL6NJ_G0022400	56.0019	45.1465	161.237	170.336	50.5742	165.787	-1.71439	0.000267805	0.00260029	Scx	15	79398895	79400925	+	1136	protein_coding	NA && PF00010:Helix-loop-helix DNA-binding domain	bHLH
MGP_C57BL6NJ_G0017355	320.331	365.185	842.622	718.047	342.758	780.335	-1.18664	0.000273071	0.00264268	Sertad4	1	206280736	206292004	-	3850	protein_coding	NA && -	-
MGP_C57BL6NJ_G0016169	68.3223	63.2051	202.229	193.863	65.7637	198.046	-1.59101	0.000273422	0.00264434	MGP_C57BL6NJ_G0016169	X	46750012	46884950	-	7548	processed_transcript	NA && -	-
MGP_C57BL6NJ_G0030155	0	0	13.6641	31.0558	0	22.36	-6.84087	0.000279903	0.00270204	Rassf6	5	95347655	95387478	-	4260	protein_coding	NA && -	-
MGP_C57BL6NJ_G0035800	1348.53	1162.77	3010.66	2372.47	1255.65	2691.57	-1.10015	0.000280653	0.00270359	Wdr6	9	113554360	113560788	-	4163	protein_coding	NA && -	-
MGP_C57BL6NJ_G0034792	1425.81	557.81	2665.42	2766.79	991.809	2716.1	-1.45388	0.000288169	0.00276691	Nrp1	8	136586172	136742155	+	6000	protein_coding	NA && PF00754:F5/8 type C domain|PF11980:C-terminal domain of neuropilin glycoprotein|PF00431:CUB domain|PF00629:MAM domain, meprin/A5/mu	-
MGP_C57BL6NJ_G0020441	1814.46	2053.66	3649.24	4444.74	1934.06	4046.99	-1.06514	0.000289965	0.00278052	Ifi27	12	108380626	108389074	+	1467	protein_coding	NA && PF06140:Interferon-induced 6-16 family	-
MGP_C57BL6NJ_G0015526	10.0803	4.01302	59.2113	52.7007	7.04668	55.956	-3.00247	0.000293022	0.002808	5930403N24Rik	10	36643402	36656123	+	4924	processed_transcript	NA && -	-
MGP_C57BL6NJ_G0027056	884.83	738.396	1720.77	1730.65	811.613	1725.71	-1.08854	0.000293611	0.00280997	Pygb	2	159773237	159820163	+	4809	protein_coding	NA && PF00343:Carbohydrate phosphorylase	-
MGP_C57BL6NJ_G0036046	61.6021	29.0944	135.73	205.156	45.3482	170.443	-1.91463	0.000294755	0.00281725	B630019K06Rik	X	3621591	3624173	+	2583	protein_coding	NA && -	-
MGP_C57BL6NJ_G0021206	266.569	388.26	730.576	822.508	327.414	776.542	-1.24509	0.000295964	0.00282697	Serinc5	13	96780395	96902258	+	5313	protein_coding	NA && -	-
MGP_C57BL6NJ_G0029411	2.24008	1.00326	31.883	37.6434	1.62167	34.7632	-4.44123	0.000300653	0.00286802	Alpl	4	145402767	145461277	-	4037	protein_coding	NA && PF00245:Alkaline phosphatase	-
MGP_C57BL6NJ_G0028223	311.371	732.376	1245.26	1612.08	521.873	1428.67	-1.45204	0.000306386	0.0029173	Vcam1	3	122321392	122342290	-	8870	protein_coding	NA && -	-
MGP_C57BL6NJ_G0036691	11.2004	15.0488	93.8271	56.4651	13.1246	75.1461	-2.51428	0.000308817	0.00293636	Spin2c	X	156044498	156046516	+	1377	protein_coding	NA && PF02513:Spin/Ssty Family	-
MGP_C57BL6NJ_G0017375	91.8431	67.2181	311.542	182.57	79.5306	247.056	-1.63708	0.00031702	0.00300491	Akap12	10	1253807	1367214	+	6244	protein_coding	NA && PF03832:WSK motif	-
MGP_C57BL6NJ_G0036505	0	0	21.8626	20.7039	0	21.2832	-6.77023	0.00031705	0.00300491	Zcchc5	X	106655146	106658708	-	2948	protein_coding	NA && -	-
MGP_C57BL6NJ_G0034071	47.0416	10.0326	179.456	109.166	28.5371	144.311	-2.34724	0.000321052	0.00304088	Tlr3	8	46134001	46153968	-	4195	protein_coding	NA && PF17968:Toll-like receptor 3 trans-membrane domain|PF01582:TIR domain|PF13855:Leucine rich repeat	-
MGP_C57BL6NJ_G0019999	900.511	1334.33	2115.21	3080.17	1117.42	2597.69	-1.21676	0.000322495	0.00305257	Trib2	12	13609811	13634962	-	4290	protein_coding	NA && -	-
MGP_C57BL6NJ_G0029551	49.2817	92.2995	196.764	257.857	70.7906	227.31	-1.67964	0.000324471	0.00306733	Fbxo2	4	157390703	157396869	+	1264	protein_coding	NA && PF04300:F-box associated region|PF00646:F-box domain	-
MGP_C57BL6NJ_G0018827	607.061	380.234	1205.18	1105.77	493.647	1155.48	-1.22764	0.000327669	0.00309557	Aldh3a2	11	63108903	63152821	-	5628	protein_coding	NA && PF00171:Aldehyde dehydrogenase family	-
MGP_C57BL6NJ_G0032739	1.12004	0	54.6565	20.7039	0.560019	37.6802	-6.14531	0.000329649	0.00311227	Ccdc114	7	48518977	48544358	+	5257	protein_coding	NA && -	-
MGP_C57BL6NJ_G0030368	376.333	241.784	638.571	902.5	309.059	770.535	-1.31881	0.000330229	0.00311574	Mmab	5	121692066	121706650	-	3670	protein_coding	NA && PF01923:Cobalamin adenosyltransferase	-
MGP_C57BL6NJ_G0029134	1460.53	673.184	2492.34	2956.89	1066.86	2724.61	-1.3531	0.000331131	0.00312225	Ctps	4	126394695	126427722	-	3316	protein_coding	NA && PF06418:CTP synthase N-terminus|PF00117:Glutamine amidotransferase class-I	-
MGP_C57BL6NJ_G0025438	115.364	117.381	344.336	270.091	116.372	307.214	-1.40053	0.000337604	0.00317919	Plgrkt	19	28575066	28595228	-	3801	protein_coding	NA && -	-
MGP_C57BL6NJ_G0005554	22.4008	29.0944	109.313	101.637	25.7476	105.475	-2.03196	0.000338011	0.00318099	A330102I10Rik	13	27762830	27794803	+	1772	lincRNA	NA && -	-
MGP_C57BL6NJ_G0028822	439.055	598.943	1108.62	1205.53	518.999	1157.07	-1.15617	0.000339444	0.00319242	Ttc39b	4	86069244	86187879	-	10204	protein_coding	NA && -	-
MGP_C57BL6NJ_G0026225	19.0406	11.0358	99.2927	62.1116	15.0382	80.7021	-2.43026	0.000347273	0.00325411	Klhl23	2	71931668	71946375	+	4925	protein_coding	NA && PF07707:BTB And C-terminal Kelch|PF01344:Kelch motif|PF00651:BTB/POZ domain	ZBTB
MGP_C57BL6NJ_G0031665	3.36011	1.00326	24.5954	50.8186	2.18168	37.707	-4.13515	0.000353402	0.00330044	Aicda	6	128941073	128953187	+	2653	protein_coding	NA && PF18772:APOBEC2	-
MGP_C57BL6NJ_G0036457	616.021	840.728	1625.12	1548.08	728.374	1586.6	-1.12282	0.000356576	0.00332585	Zmym3	X	100817711	100834176	-	8021	protein_coding	NA && -	-
MGP_C57BL6NJ_G0035983	570.099	969.144	1675.22	1922.64	769.622	1798.93	-1.22441	0.000360287	0.0033562	Fyco1	9	130348826	130413202	-	8513	protein_coding	NA && -	-
MGP_C57BL6NJ_G0035820	84.0028	93.3027	277.837	217.39	88.6528	247.614	-1.48142	0.000362784	0.00337518	Plxnb1	9	114082071	114106707	+	9592	protein_coding	NA && PF18020:TIG domain found in plexin|PF17960:TIG domain|PF08337:Plexin cytoplasmic RasGAP domain|PF01403:Sema domain|PF01437:Plexin repeat|PF01833:IPT/TIG domain	-
MGP_C57BL6NJ_G0036084	422.254	739.399	1235.24	1575.38	580.827	1405.31	-1.27404	0.000363638	0.00337884	Maoa	X	11772396	11841269	+	4104	protein_coding	NA && -	-
MGP_C57BL6NJ_G0024282	303.53	368.195	710.535	801.804	335.862	756.169	-1.17035	0.000367109	0.00340463	Mocs1	17	52900033	52924357	+	3110	protein_coding	NA && -	-
MGP_C57BL6NJ_G0028861	2178.47	2009.52	4049.14	4411.8	2094	4230.47	-1.0146	0.000370603	0.00343091	Cdkn2a	4	92597506	92621052	-	1172	protein_coding	NA && -	-
MGP_C57BL6NJ_G0018847	38.0813	30.0977	116.601	132.693	34.0895	124.647	-1.87235	0.000376542	0.00347237	Cenpv	11	64536196	64560098	-	1811	protein_coding	NA && PF04828:Glutathione-dependent formaldehyde-activating enzyme	-
MGP_C57BL6NJ_G0035003	6.72023	4.01302	33.7049	64.9348	5.36662	49.3198	-3.20791	0.000379468	0.00349715	Adamts15	9	29528885	29552110	-	5928	protein_coding	NA && PF00090:Thrombospondin type 1 domain|PF05986:ADAM-TS Spacer 1|PF01421:Reprolysin (M12B) family zinc metalloprotease|PF17771:ADAM cysteine-rich domain|PF01562:Reprolysin family propeptide	-
MGP_C57BL6NJ_G0022498	1809.98	1995.47	4011.79	3688.11	1902.73	3849.95	-1.01672	0.000384887	0.00354265	Cbx6	15	83273981	83284408	-	5925	protein_coding	NA && -	-
MGP_C57BL6NJ_G0019259	995.714	656.129	1702.55	2001.69	825.921	1852.12	-1.16548	0.000385898	0.00354973	MGP_C57BL6NJ_G0019259	11	88120419	88425793	+	17031	protein_coding	NA && -	-
MGP_C57BL6NJ_G0022536	8.9603	9.0293	47.369	72.4635	8.9948	59.9163	-2.73535	0.000387104	0.00355478	Csdc2	15	85645840	85661767	+	4623	protein_coding	NA && PF00313:'Cold-shock' DNA-binding domain	CSD
MGP_C57BL6NJ_G0020576	52.6418	65.2116	167.613	194.804	58.9267	181.209	-1.61914	0.000391528	0.00359027	Itgb8	12	125962164	126047612	-	11060	protein_coding	NA && PF00362:Integrin beta chain VWA domain|PF17205:Integrin plexin domain	-
MGP_C57BL6NJ_G0027618	94.0832	326.058	632.194	727.458	210.071	679.826	-1.69229	0.000394169	0.00360286	Mgst2	3	52158750	52188345	+	3738	protein_coding	NA && -	-
MGP_C57BL6NJ_G0035256	299.05	369.198	753.349	739.692	334.124	746.521	-1.1593	0.000401094	0.00365515	Nnmt	9	48730370	48743621	-	1576	protein_coding	NA && PF01234:NNMT/PNMT/TEMT family	-
MGP_C57BL6NJ_G0027834	40.3214	83.2702	154.86	278.561	61.7958	216.711	-1.80636	0.000403273	0.00367273	Fdps	3	92644556	92667295	-	4208	protein_coding	NA && -	-
MGP_C57BL6NJ_G0022242	988.994	1264.1	2200.84	2557.87	1126.55	2379.35	-1.07844	0.00040587	0.00367667	Trps1	15	51474858	51743400	-	13261	protein_coding	NA && -	zf-GATA
MGP_C57BL6NJ_G0017784	6048.21	7915.68	13704.2	14928.4	6981.94	14316.3	-1.03592	0.000406068	0.00367667	Col6a1	10	79676420	79695020	-	4380	protein_coding	NA && PF00092:von Willebrand factor type A domain|PF01391:Collagen triple helix repeat (20 copies)	-
MGP_C57BL6NJ_G0026194	912.831	933.027	1652.45	2341.42	922.929	1996.93	-1.11343	0.000406877	0.00367667	Grb14	2	66583249	66717982	-	7185	protein_coding	NA && -	-
MGP_C57BL6NJ_G0035414	297.93	443.439	814.383	900.618	370.684	857.5	-1.20914	0.000407332	0.00367667	Itga11	9	63938755	64061300	+	5129	protein_coding	NA && PF08441:Integrin alpha|PF00092:von Willebrand factor type A domain	-
MGP_C57BL6NJ_G0033337	772.826	654.122	1487.57	1506.68	713.474	1497.12	-1.06948	0.000407462	0.00367667	St5	7	117638788	117739961	-	4526	protein_coding	NA && PF03456:uDENN domain|PF03455:dDENN domain|PF02141:DENN (AEX-3) domain	-
[truncated: 461 more rows]

## Sheet: hypoxia vs CoCl2-UP
gene_id	cocl2_1	cocl2_2	nc_1	nc_2	cocl2	control	log2FoldChange	pvalue	padj	gene_name	gene_chr	gene_start	gene_end	gene_strand	gene_length	gene_biotype	gene_description	Family
[truncated: 2,660 more rows]

[truncated: 3 more sheets: hypoxia vs CoCl2-down,  CoCl2 vs NC-UP,  CoCl2 vs NC-DOWN]
